# Supplementary material for: (E)-N′-(2,5-Dimethoxy­benzyl­idene)-2-(8-quinol­yloxy)acetohydrazide methanol solvate
Source: Acta Crystallogr Sect E Struct Rep Online. 2009 Apr 30;65(Pt 5):o1154. doi: 10.1107/S1600536809015165 (PMC2977820; doi:10.1107/S1600536809015165)
Supplement: Supplementary file 2 [file e-65-o1154-Isup2.hkl]

# 
# h,k,l, Fc-squared, Fo-squared, sigma(Fo-squared) and status flag 
# 
data_I
_shelx_title ' 1 in P-1' 
_shelx_refln_list_code          4 
_shelx_F_calc_maximum      246.95 
_exptl_crystal_F_000       420.00 
_reflns_d_resolution_high  0.8394 
 
loop_ 
 _symmetry_equiv_pos_as_xyz 
 'x, y, z' 
 '-x, -y, -z' 
 
_cell_length_a     9.4199 
_cell_length_b    10.8652 
_cell_length_c    11.1721 
_cell_angle_alpha  93.268 
_cell_angle_beta  112.816 
_cell_angle_gamma 107.859 
 
_shelx_F_squared_multiplier     1.000 
 
loop_ 
 _refln_index_h 
 _refln_index_k 
 _refln_index_l 
 _refln_F_squared_calc 
 _refln_F_squared_meas 
 _refln_F_squared_sigma 
 _refln_observed_status 
   1   0   0     1030.60      968.18     12.72 o 
   2   0   0     1224.46     1085.90      8.27 o 
   3   0   0       46.44       42.55      1.07 o 
   4   0   0      460.87      471.64      4.36 o 
   5   0   0        0.48        0.70      0.47 o 
   6   0   0       37.68       37.23      1.38 o 
   7   0   0        4.23        1.76      1.11 o 
   8   0   0       16.96       15.33      2.02 o 
   9   0   0        1.06        1.76      1.63 o 
  -9   1   0        8.98        7.37      1.83 o 
  -8   1   0        4.48        4.83      1.50 o 
  -7   1   0        0.01        1.17      1.11 o 
  -6   1   0       26.26       23.74      0.86 o 
  -5   1   0       94.98       83.17      1.48 o 
  -4   1   0     1909.53     2044.05     18.75 o 
  -3   1   0      809.80      753.38      7.30 o 
  -2   1   0      174.92      199.25      3.00 o 
   0   1   0      452.09      477.17      6.39 o 
   1   1   0       19.72       24.99      0.91 o 
   2   1   0      958.45      898.18     12.00 o 
   3   1   0      634.54      589.97      8.68 o 
   4   1   0      564.64      617.16      6.92 o 
   5   1   0       23.45       23.50      1.16 o 
   6   1   0        5.45        7.40      0.88 o 
   7   1   0       28.36       29.82      2.35 o 
   8   1   0        2.15       -1.50      1.24 o 
   9   1   0        5.56        3.91      1.76 o 
 -10   2   0        1.00        0.00      1.44 o 
  -9   2   0       11.79        9.20      1.83 o 
  -8   2   0        0.71        0.59      1.11 o 
  -7   2   0       44.99       44.69      2.41 o 
  -6   2   0        0.29       -0.13      0.72 o 
  -5   2   0      342.09      353.94      4.34 o 
  -4   2   0      474.88      492.36      5.71 o 
  -3   2   0      823.16      777.07      7.42 o 
  -2   2   0      146.76      125.75      1.68 o 
  -1   2   0        2.60        7.96      0.46 o 
   0   2   0      568.38      616.98      8.35 o 
   1   2   0     1914.38     1945.69     24.59 o 
   2   2   0      708.13      706.32     10.11 o 
   3   2   0     1162.38     1235.06     16.90 o 
   4   2   0        1.48        2.41      0.78 o 
   5   2   0        0.71        0.46      0.56 o 
   6   2   0       48.87       38.62      1.67 o 
   7   2   0       40.04       30.79      2.54 o 
   8   2   0        1.20       -0.78      1.37 o 
 -10   3   0        0.00       -1.17      1.37 o 
  -9   3   0        4.46        5.81      1.50 o 
  -8   3   0        1.67        2.02      1.17 o 
  -7   3   0       83.24       85.73      3.07 o 
  -6   3   0      207.80      215.62      4.76 o 
  -5   3   0      200.85      238.61      3.01 o 
  -4   3   0      379.53      431.23      5.14 o 
  -3   3   0        0.00        1.32      0.40 o 
  -2   3   0      921.57      844.36      6.71 o 
  -1   3   0     3422.56     3181.32     57.33 o 
   0   3   0      813.80      712.32      9.85 o 
   1   3   0      133.30      120.83      2.81 o 
   2   3   0       60.00       58.78      2.02 o 
   3   3   0      567.98      580.44      9.33 o 
   4   3   0      124.42      121.09      3.52 o 
   5   3   0       14.55       15.59      1.50 o 
   6   3   0        1.29        0.45      0.84 o 
   7   3   0       16.56       14.44      1.39 o 
   8   3   0        3.67        4.04      1.76 o 
 -10   4   0        0.24        2.54      1.83 o 
  -9   4   0       42.29       37.78      2.01 o 
  -8   4   0        1.92        0.55      0.80 o 
  -7   4   0       43.77       44.81      3.07 o 
  -6   4   0        1.10        1.42      0.65 o 
  -5   4   0      194.84      223.87      2.76 o 
  -4   4   0       42.46       42.71      0.93 o 
  -3   4   0        7.78        7.04      0.45 o 
  -2   4   0      420.24      436.18      3.95 o 
  -1   4   0      298.27      251.57      2.61 o 
   0   4   0      971.12     1075.04     14.55 o 
   1   4   0       89.17       90.49      2.54 o 
   2   4   0        0.15        0.00      0.59 o 
   3   4   0      491.22      519.05      8.94 o 
   4   4   0        1.34        1.11      0.91 o 
   5   4   0        5.34        4.11      1.24 o 
   6   4   0        0.48        0.19      0.87 o 
   7   4   0        1.93        1.30      1.05 o 
   8   4   0        0.37        1.44      1.63 o 
 -10   5   0        2.05       -0.33      1.63 o 
  -9   5   0      102.77       89.90      5.02 o 
  -8   5   0       35.47       31.50      1.74 o 
  -7   5   0        6.71        5.76      1.53 o 
  -6   5   0       92.73       90.48      2.31 o 
  -5   5   0        2.39        4.24      0.51 o 
  -4   5   0       67.91       66.65      1.24 o 
  -3   5   0      221.74      200.27      3.02 o 
  -2   5   0       51.46       49.53      1.08 o 
  -1   5   0      349.48      329.36      3.38 o 
   0   5   0      364.49      357.71      6.26 o 
   1   5   0       69.18       71.31      2.48 o 
   2   5   0       82.63       77.96      2.81 o 
   3   5   0       17.07       14.55      1.50 o 
   4   5   0        7.50        7.50      1.44 o 
   5   5   0       26.97       30.40      2.35 o 
   6   5   0       17.71       16.44      2.02 o 
   7   5   0       11.46        8.75      1.36 o 
 -10   6   0        4.43        5.55      2.15 o 
  -9   6   0       21.15       23.49      2.94 o 
  -8   6   0        1.97        2.41      1.57 o 
  -7   6   0       66.50       72.09      4.04 o 
  -6   6   0        9.51       11.21      2.90 o 
  -5   6   0       84.55       88.90      1.58 o 
  -4   6   0      151.83      155.68      2.13 o 
  -3   6   0        8.15        6.99      0.55 o 
  -2   6   0      173.07      188.24      2.44 o 
  -1   6   0       12.72       19.67      1.03 o 
   0   6   0        0.34        2.02      0.78 o 
   1   6   0        5.78        5.35      1.04 o 
   2   6   0        2.73        2.54      0.98 o 
   3   6   0       22.09       20.75      1.89 o 
   4   6   0       58.97       59.56      3.07 o 
   5   6   0       94.28       97.41      4.04 o 
   6   6   0       23.16       25.38      2.48 o 
 -10   7   0        0.67       -0.91      1.70 o 
  -9   7   0       17.02       21.59      2.94 o 
  -8   7   0        3.95        7.63      2.02 o 
  -7   7   0        0.18        2.81      1.63 o 
  -6   7   0       17.98       15.27      1.96 o 
  -5   7   0        1.23        0.40      0.40 o 
  -4   7   0        8.40        4.10      0.54 o 
  -3   7   0       81.37       73.62      1.53 o 
  -2   7   0        4.91        5.57      0.60 o 
  -1   7   0       27.07       24.14      1.50 o 
   0   7   0       29.95       32.62      1.96 o 
   1   7   0        7.53        7.05      1.24 o 
   2   7   0       63.11       54.54      2.74 o 
   3   7   0        1.15        1.11      1.24 o 
   4   7   0       96.86      103.21      4.18 o 
   5   7   0       21.80       19.51      2.35 o 
   6   7   0       11.35       10.83      2.15 o 
  -9   8   0        4.27        4.70      1.96 o 
  -8   8   0        0.96        0.07      1.37 o 
  -7   8   0       39.91       36.86      3.13 o 
  -6   8   0        1.25        2.09      1.37 o 
  -5   8   0        1.40       -0.59      1.04 o 
  -4   8   0       64.04       52.71      1.72 o 
  -3   8   0        9.32        5.63      1.25 o 
  -2   8   0       78.84       94.64      2.27 o 
  -1   8   0       19.83       15.85      1.44 o 
   0   8   0       31.33       25.38      1.89 o 
   1   8   0       14.82       14.03      1.70 o 
   2   8   0        2.16        1.44      1.17 o 
   3   8   0       17.92       20.03      2.15 o 
   4   8   0       25.64       25.77      2.61 o 
   5   8   0        0.86        2.09      1.70 o 
  -9   9   0       27.07       23.55      3.13 o 
  -8   9   0       25.23       35.49      3.52 o 
  -7   9   0        0.02       -0.20      1.44 o 
  -6   9   0        0.00        0.13      1.30 o 
  -5   9   0        9.23        8.16      1.70 o 
  -4   9   0        0.16        0.65      0.91 o 
  -3   9   0       18.24       17.32      1.50 o 
  -2   9   0       42.65       44.48      1.72 o 
  -1   9   0       11.95       13.37      1.63 o 
   0   9   0       28.98       28.77      2.09 o 
   1   9   0       17.83       19.31      2.02 o 
   2   9   0        0.07        0.00      1.37 o 
   3   9   0        0.21       -2.05      1.37 o 
   4   9   0        0.94        1.24      1.70 o 
  -8  10   0       23.82       20.36      2.87 o 
  -7  10   0        1.50       -1.96      1.37 o 
  -6  10   0        3.50        0.39      1.37 o 
  -5  10   0       12.67       15.14      2.09 o 
  -4  10   0       47.32       42.38      1.77 o 
  -3  10   0        0.64       -0.24      0.73 o 
  -2  10   0        8.01       13.50      1.70 o 
  -1  10   0       14.60       10.05      1.63 o 
   0  10   0       11.81       11.03      1.76 o 
   1  10   0        7.71        4.89      1.57 o 
   2  10   0        0.04        0.85      1.37 o 
   3  10   0       10.51        7.70      1.96 o 
  -8  11   0        3.24        1.17      1.76 o 
  -7  11   0        0.37        0.20      1.57 o 
  -6  11   0        0.00       -1.57      1.30 o 
  -5  11   0        0.73        0.07      1.30 o 
  -4  11   0       10.31        9.80      1.50 o 
  -3  11   0        7.79        9.22      1.66 o 
  -2  11   0        1.72        0.59      1.17 o 
  -1  11   0        1.31       -1.17      1.17 o 
   0  11   0        0.40       -0.33      1.17 o 
   1  11   0        1.09       -0.65      1.30 o 
  -7  12   0        0.10        0.20      1.76 o 
  -6  12   0        0.65       -1.50      1.44 o 
  -5  12   0        8.01        6.13      1.76 o 
  -4  12   0        4.14        3.98      1.02 o 
  -3  12   0       10.61        9.92      1.70 o 
  -2  12   0        0.73       -0.33      1.24 o 
  -1  12   0        0.46        0.26      1.30 o 
   0  12   0        4.04        2.61      1.63 o 
   0 -12   1        1.01       -1.57      1.30 o 
   1 -12   1        7.16        6.79      1.63 o 
   2 -12   1        0.50        0.46      1.24 o 
   3 -12   1        3.30        0.52      1.17 o 
   4 -12   1       22.81       17.88      2.22 o 
   5 -12   1        3.50        2.02      1.50 o 
   6 -12   1        0.40       -0.13      1.63 o 
  -2 -11   1        9.23       10.90      1.89 o 
  -1 -11   1        6.46        5.74      1.63 o 
   0 -11   1       21.68       22.25      2.28 o 
   1 -11   1       13.06        9.39      1.70 o 
   2 -11   1        2.00        2.94      1.24 o 
   3 -11   1        1.58        0.98      1.44 o 
   4 -11   1       16.47       12.27      1.89 o 
   5 -11   1        5.14        4.96      1.70 o 
   6 -11   1        4.79        3.65      1.70 o 
   7 -11   1       12.83        6.26      2.02 o 
  -3 -10   1        0.17       -0.07      1.50 o 
  -2 -10   1        0.03        0.00      1.30 o 
  -1 -10   1        4.70        2.09      1.44 o 
   0 -10   1       13.98       10.18      1.70 o 
   1 -10   1        1.55        0.59      1.17 o 
   2 -10   1        5.39        5.37      1.31 o 
   3 -10   1        0.02       -0.99      0.66 o 
   4 -10   1       32.18       35.30      2.67 o 
   5 -10   1       11.64       10.83      1.96 o 
   6 -10   1        1.71        2.41      1.57 o 
   7 -10   1        5.89        0.20      1.70 o 
   8 -10   1       71.07       88.40      5.15 o 
  -4  -9   1        0.25       -0.13      1.50 o 
  -3  -9   1        5.09        2.22      1.57 o 
  -2  -9   1        1.77        1.17      1.24 o 
  -1  -9   1       48.53       59.37      3.07 o 
   0  -9   1        0.47       -0.91      0.91 o 
   1  -9   1        5.93        8.87      1.37 o 
   2  -9   1       39.82       34.82      1.33 o 
   3  -9   1       15.00       15.47      1.11 o 
   4  -9   1       32.02       29.41      1.23 o 
   5  -9   1        8.58        6.79      1.63 o 
   6  -9   1        0.43       -0.07      1.30 o 
   7  -9   1        0.12       -1.50      1.44 o 
   8  -9   1       15.58       14.87      2.61 o 
   9  -9   1       10.09       13.70      2.74 o 
  -5  -8   1       74.72       72.88      3.91 o 
  -4  -8   1        4.88        7.37      1.89 o 
  -3  -8   1        4.19        2.54      1.30 o 
  -2  -8   1        0.00        0.20      1.04 o 
  -1  -8   1        6.75        7.31      1.37 o 
   0  -8   1        5.38        3.46      1.11 o 
   1  -8   1        5.98       11.55      1.37 o 
   2  -8   1       31.01       27.50      1.10 o 
   3  -8   1       46.66       53.54      1.41 o 
   4  -8   1        0.38       -0.29      0.45 o 
   5  -8   1        0.01       -0.87      0.71 o 
   6  -8   1        2.96        3.20      1.50 o 
   7  -8   1       11.89       11.68      2.22 o 
   8  -8   1       14.14        9.66      2.22 o 
   9  -8   1        0.02        1.37      1.76 o 
  -6  -7   1        4.61        3.20      1.70 o 
  -5  -7   1      132.19      138.11      5.02 o 
  -4  -7   1       46.22       49.39      2.94 o 
  -3  -7   1        0.00       -1.37      1.11 o 
  -2  -7   1       23.65       22.64      1.96 o 
  -1  -7   1       22.20       30.73      2.02 o 
   0  -7   1       63.77       55.32      2.41 o 
   1  -7   1       75.26       85.21      1.71 o 
   2  -7   1        3.15        5.10      0.58 o 
   3  -7   1      169.16      155.32      2.27 o 
   4  -7   1       27.93       29.35      0.98 o 
   5  -7   1        8.53       10.09      1.08 o 
   6  -7   1        1.56        1.10      0.84 o 
   7  -7   1      170.06      200.81      6.92 o 
   8  -7   1        0.55        1.37      1.63 o 
   9  -7   1        9.49        7.37      2.28 o 
  -7  -6   1        0.00        1.17      1.57 o 
  -6  -6   1        0.56       -1.63      1.30 o 
  -5  -6   1        9.60        9.39      1.83 o 
  -4  -6   1        5.50        5.61      1.50 o 
  -3  -6   1        2.08        1.57      0.98 o 
  -2  -6   1       24.22       32.10      1.96 o 
  -1  -6   1       96.46      118.15      3.52 o 
   0  -6   1       45.80       34.77      1.83 o 
   1  -6   1      351.44      312.83      4.04 o 
   2  -6   1       84.31       76.09      1.46 o 
   3  -6   1        0.06        0.58      0.49 o 
   4  -6   1       38.47       37.54      1.13 o 
   5  -6   1        0.55       -0.45      0.53 o 
   6  -6   1        0.10        0.28      0.69 o 
   7  -6   1       51.94       65.16      2.35 o 
   8  -6   1       99.95      100.07      5.28 o 
   9  -6   1        0.07       -1.37      1.44 o 
  -7  -5   1        1.99        2.02      1.50 o 
  -6  -5   1        5.82        6.79      1.63 o 
  -5  -5   1       37.78       42.21      2.74 o 
  -4  -5   1      101.89       98.71      3.59 o 
  -3  -5   1       14.41       13.83      1.44 o 
  -2  -5   1       16.59       13.64      1.37 o 
  -1  -5   1      153.05      156.25      3.85 o 
   0  -5   1      349.83      330.10      5.45 o 
   1  -5   1      424.45      406.03      4.40 o 
   2  -5   1      185.30      197.69      2.86 o 
   3  -5   1      299.36      302.25      3.10 o 
   4  -5   1       43.85       47.86      1.07 o 
   5  -5   1        5.92        5.51      0.80 o 
   6  -5   1      195.44      196.46      3.66 o 
   7  -5   1        5.56        7.29      1.21 o 
   8  -5   1       11.92       18.87      2.51 o 
   9  -5   1        1.21        2.25      1.10 o 
  -8  -4   1        1.76        1.63      1.50 o 
  -7  -4   1       18.54       15.78      1.45 o 
  -6  -4   1       29.85       28.18      2.28 o 
  -5  -4   1      229.09      234.15      5.81 o 
  -4  -4   1       13.53       17.61      1.63 o 
  -3  -4   1      314.91      271.46      5.74 o 
  -2  -4   1       17.41       15.85      1.37 o 
  -1  -4   1      283.82      258.68      4.96 o 
   0  -4   1      274.99      237.73      3.24 o 
   1  -4   1       55.54       57.87      1.07 o 
   2  -4   1      520.48      504.63      4.43 o 
   3  -4   1      166.31      161.05      1.85 o 
   4  -4   1        5.13        4.98      0.38 o 
   5  -4   1       50.58       45.56      1.59 o 
   6  -4   1        1.76        5.41      1.11 o 
   7  -4   1        9.09        8.68      1.44 o 
   8  -4   1       47.86       47.17      2.67 o 
   9  -4   1        2.36        2.94      1.44 o 
  -8  -3   1        0.04        1.70      1.57 o 
  -7  -3   1       39.88       38.01      1.88 o 
  -6  -3   1      160.67      165.38      4.76 o 
  -5  -3   1       65.21       58.00      2.61 o 
  -4  -3   1      128.21      108.30      3.33 o 
  -3  -3   1        4.93        4.57      0.91 o 
  -2  -3   1       69.17       74.12      2.35 o 
  -1  -3   1       33.63       21.86      1.17 o 
   0  -3   1        0.90        0.27      0.27 o 
   1  -3   1      213.45      204.58      2.11 o 
   2  -3   1       28.62       29.16      0.61 o 
   3  -3   1     1406.22     1432.02     29.55 o 
   4  -3   1      378.44      417.35      6.92 o 
   5  -3   1       71.99       65.31      2.41 o 
   6  -3   1       88.31       84.36      2.94 o 
   7  -3   1        0.05        0.13      1.11 o 
   8  -3   1       36.51       30.27      2.35 o 
   9  -3   1        6.27        3.98      1.63 o 
  -9  -2   1       10.20       13.44      2.28 o 
  -8  -2   1       49.69       43.71      3.07 o 
  -7  -2   1        9.71        8.16      1.12 o 
  -6  -2   1       23.00       27.79      1.96 o 
  -5  -2   1       35.70       31.32      1.83 o 
  -4  -2   1       48.30       46.26      1.43 o 
  -3  -2   1      278.88      264.62      6.33 o 
  -2  -2   1      540.94      534.67      5.79 o 
  -1  -2   1      973.13      943.90      9.02 o 
   0  -2   1     1510.98     1436.05     10.75 o 
   1  -2   1       79.43       64.60      0.99 o 
   2  -2   1     1594.78     1583.56     20.88 o 
   3  -2   1      511.46      536.08      8.15 o 
   4  -2   1       42.98       47.36      1.00 o 
   5  -2   1      382.73      434.15      5.90 o 
   6  -2   1       63.56       74.12      2.87 o 
   7  -2   1       78.65       73.20      3.13 o 
   8  -2   1      107.46       89.97      3.72 o 
   9  -2   1        5.79        7.89      1.76 o 
  -9  -1   1        0.89        1.96      1.57 o 
  -8  -1   1        0.82        0.20      1.17 o 
  -7  -1   1        8.21       11.50      1.10 o 
  -6  -1   1        5.04        3.10      0.55 o 
  -5  -1   1       16.60       20.10      1.08 o 
  -4  -1   1     1874.82     2047.94     28.64 o 
  -3  -1   1       80.48       77.77      2.09 o 
  -2  -1   1      280.77      281.77      4.57 o 
  -1  -1   1     6090.93     5940.99     73.00 o 
   0  -1   1     3543.01     3245.27     41.49 o 
   2  -1   1        2.35        2.82      0.49 o 
   3  -1   1       57.06       64.03      1.12 o 
   4  -1   1      233.02      309.40      3.68 o 
   5  -1   1        1.21        3.87      1.21 o 
   6  -1   1       71.65       76.07      3.07 o 
   7  -1   1        3.20        0.91      1.17 o 
   8  -1   1       51.38       45.80      2.94 o 
   9  -1   1        0.07       -2.09      1.44 o 
  -9   0   1        3.44        1.70      1.50 o 
  -8   0   1       36.27       27.73      2.35 o 
  -7   0   1        2.46        5.08      1.09 o 
  -6   0   1       77.83       75.52      1.58 o 
  -5   0   1      244.85      263.44      4.96 o 
  -4   0   1      732.31      819.05     11.55 o 
  -3   0   1      250.36      219.27      3.78 o 
  -2   0   1      852.03      759.36     10.11 o 
  -1   0   1      291.90      294.43      4.18 o 
   0   0   1     1698.45     1735.43     22.96 o 
   1   0   1      552.18      504.24      6.65 o 
   2   0   1      104.12       92.97      1.60 o 
   3   0   1     1221.75     1365.36     12.88 o 
   4   0   1      184.55      226.39      3.13 o 
   5   0   1      345.33      337.07      5.61 o 
   6   0   1      186.79      192.20      5.15 o 
   7   0   1        7.87        9.72      1.70 o 
   8   0   1        6.40        5.41      1.70 o 
   9   0   1        0.00       -1.86      1.24 o 
 -10   1   1        0.72        1.57      1.57 o 
  -9   1   1        7.25        8.94      1.83 o 
  -8   1   1       23.06       18.14      1.96 o 
  -7   1   1       58.74       52.91      2.54 o 
  -6   1   1        3.99        1.86      0.91 o 
  -5   1   1       31.06       25.20      1.03 o 
  -4   1   1     1040.18     1038.71     10.07 o 
  -3   1   1      756.31      717.46     13.01 o 
  -2   1   1     2811.23     2880.91     26.01 o 
   0   1   1       58.87       77.96      1.50 o 
   1   1   1       98.08       70.50      1.30 o 
   2   1   1      299.06      287.09      3.44 o 
   3   1   1      355.33      338.78      4.14 o 
   4   1   1      164.32      201.00      3.10 o 
   5   1   1        0.80        0.85      0.54 o 
   6   1   1       13.15       15.26      1.11 o 
   7   1   1        0.24        1.11      1.37 o 
   8   1   1        4.05        4.70      1.63 o 
 -10   2   1        5.18        5.22      1.70 o 
  -9   2   1        1.80       -0.13      1.11 o 
  -8   2   1       36.07       43.12      2.48 o 
  -7   2   1        1.34        2.61      1.04 o 
  -6   2   1       46.44       43.88      1.31 o 
  -5   2   1     1251.94     1292.82     12.37 o 
  -4   2   1      288.51      319.13      3.15 o 
  -3   2   1      862.99      801.92      8.02 o 
  -2   2   1       67.45       51.19      1.47 o 
  -1   2   1        9.54       16.36      0.56 o 
   0   2   1     1265.07     1181.64     15.07 o 
   1   2   1      365.56      376.70      5.74 o 
   2   2   1      214.50      216.86      3.98 o 
   3   2   1      943.25     1001.97     13.90 o 
   4   2   1       43.76       35.99      1.36 o 
   5   2   1       38.95       41.59      2.25 o 
   6   2   1        1.81        0.31      0.72 o 
   7   2   1        7.29        4.31      1.63 o 
   8   2   1        3.44        2.94      1.63 o 
 -10   3   1        1.93        5.09      1.89 o 
  -9   3   1       28.84       27.72      1.76 o 
  -8   3   1        2.26        2.52      0.89 o 
  -7   3   1        2.57        6.25      1.21 o 
  -6   3   1        2.14        0.52      0.38 o 
  -5   3   1      173.46      160.57      2.12 o 
  -4   3   1       26.05       26.85      0.72 o 
  -3   3   1      324.84      322.85      3.84 o 
  -2   3   1     1630.66     1597.31     14.85 o 
  -1   3   1    60985.62    63129.55   2022.02 o 
   0   3   1      557.22      617.89      8.68 o 
   1   3   1      197.96      179.48      3.59 o 
   2   3   1        0.60        0.46      0.65 o 
   3   3   1      179.53      207.53      4.44 o 
   4   3   1        2.35        1.48      1.08 o 
   5   3   1       59.81       52.23      1.86 o 
   6   3   1        3.15        2.35      0.92 o 
   7   3   1        4.53        1.50      1.50 o 
   8   3   1        0.00        1.50      1.70 o 
 -10   4   1        4.68        2.35      1.76 o 
  -9   4   1        0.85        0.85      1.50 o 
  -8   4   1        0.37       -0.35      1.73 o 
  -7   4   1        0.81        0.72      0.62 o 
  -6   4   1       61.07       59.92      1.28 o 
  -5   4   1      928.43      992.82     11.38 o 
  -4   4   1      443.58      462.33      5.71 o 
  -3   4   1       11.43       11.02      0.52 o 
  -2   4   1       13.67        8.50      0.49 o 
  -1   4   1      570.41      570.74      6.05 o 
   0   4   1       70.57       69.61      2.09 o 
   1   4   1      215.61      203.55      4.24 o 
   2   4   1      324.11      330.77      6.13 o 
   3   4   1      130.87      131.65      3.65 o 
   4   4   1       10.79        8.94      1.30 o 
   5   4   1        1.48        0.28      0.82 o 
   6   4   1       13.22       16.22      1.39 o 
   7   4   1        0.34       -0.20      1.44 o 
 -10   5   1        9.03        5.35      2.02 o 
  -9   5   1        0.10        1.37      1.57 o 
  -8   5   1       19.35       19.38      2.41 o 
  -7   5   1        7.40       11.29      1.83 o 
  -6   5   1       86.01       94.29      1.66 o 
  -5   5   1      318.56      338.85      4.99 o 
  -4   5   1      155.72      132.84      2.04 o 
  -3   5   1        0.89        0.87      0.37 o 
  -2   5   1       96.01      108.88      1.63 o 
  -1   5   1       38.88       36.16      1.17 o 
   0   5   1      137.02      114.69      3.00 o 
   1   5   1       97.71       92.71      2.87 o 
   2   5   1      318.43      309.11      6.20 o 
   3   5   1        0.04       -0.33      0.85 o 
   4   5   1        1.67       -0.72      0.98 o 
   5   5   1        6.00        3.89      1.05 o 
   6   5   1       20.60       16.54      1.57 o 
   7   5   1        0.53       -2.02      1.50 o 
 -10   6   1        0.50        1.63      1.76 o 
  -9   6   1        0.36        1.89      1.70 o 
  -8   6   1        4.91        2.28      1.50 o 
  -7   6   1       41.90       40.91      3.00 o 
  -6   6   1       92.93      101.65      4.18 o 
  -5   6   1       44.99       38.72      1.09 o 
  -4   6   1       10.83       15.69      0.72 o 
  -3   6   1      114.08      110.37      1.76 o 
  -2   6   1      903.01      851.60     22.51 o 
  -1   6   1      201.07      176.93      3.98 o 
   0   6   1       14.42       17.16      1.44 o 
   1   6   1       22.21       18.85      1.57 o 
   2   6   1      107.33      101.52      3.46 o 
   3   6   1       19.39       16.18      1.70 o 
   4   6   1        2.75        3.85      1.30 o 
   5   6   1        0.42       -0.10      0.98 o 
   6   6   1        2.83        2.74      1.22 o 
 -10   7   1       10.44        9.66      2.35 o 
  -9   7   1        4.06        2.54      1.76 o 
  -8   7   1        6.19        7.50      2.02 o 
  -7   7   1        0.01        0.33      1.30 o 
  -6   7   1       93.73      102.36      4.44 o 
  -5   7   1        1.05        1.02      0.55 o 
  -4   7   1        9.38       12.98      0.76 o 
  -3   7   1       61.43       76.78      1.56 o 
  -2   7   1        0.70        1.65      2.35 o 
  -1   7   1       97.42      137.53      3.65 o 
   0   7   1        4.44        6.79      1.17 o 
   1   7   1        0.77        1.76      1.04 o 
   2   7   1       65.80       55.39      2.74 o 
   3   7   1        0.04       -1.76      1.17 o 
   4   7   1        0.28       -1.17      1.37 o 
   5   7   1        0.02       -1.96      1.30 o 
 -10   8   1       43.19       57.67      4.50 o 
  -9   8   1       14.39       10.31      2.35 o 
  -8   8   1        0.05       -1.17      1.44 o 
  -7   8   1       17.63       16.90      2.28 o 
  -6   8   1        5.14        6.92      1.70 o 
  -5   8   1        5.04        2.77      1.14 o 
  -4   8   1       22.32       18.68      1.40 o 
  -3   8   1        3.31        3.22      0.75 o 
  -2   8   1       27.12       17.55      1.76 o 
  -1   8   1       22.40       18.20      1.70 o 
   0   8   1        3.86        6.65      1.30 o 
   1   8   1        7.74        5.87      1.37 o 
   2   8   1        2.70        2.22      1.37 o 
   3   8   1        0.97       -1.30      1.24 o 
   4   8   1        9.13       11.16      2.09 o 
  -9   9   1        4.25        5.81      2.15 o 
  -8   9   1       19.36       17.88      2.48 o 
  -7   9   1        0.01       -0.59      1.37 o 
  -6   9   1        9.03        8.35      1.89 o 
  -5   9   1        6.77        7.61      1.76 o 
  -4   9   1        1.48        0.16      1.01 o 
  -3   9   1       60.40       57.39      1.94 o 
  -2   9   1        2.16        3.78      1.17 o 
  -1   9   1        0.00       -0.07      1.04 o 
   0   9   1        0.54       -0.26      0.98 o 
   1   9   1        0.50        0.00      1.04 o 
   2   9   1        0.33       -0.65      1.30 o 
   3   9   1       18.79       18.27      2.35 o 
  -9  10   1        0.15       -1.17      1.50 o 
  -8  10   1        0.00       -0.98      1.44 o 
  -7  10   1        6.70        5.48      1.83 o 
  -6  10   1        0.65        0.46      1.37 o 
  -5  10   1        0.00       -0.42      0.74 o 
  -4  10   1       11.62       11.66      1.14 o 
  -3  10   1        2.90        4.17      0.97 o 
  -2  10   1        4.34        5.41      1.44 o 
  -1  10   1        0.66       -0.65      1.11 o 
   0  10   1        2.01        3.39      1.44 o 
   1  10   1        6.72        3.78      1.44 o 
   2  10   1        0.06        0.20      1.30 o 
  -8  11   1        4.94        2.15      1.83 o 
  -7  11   1        0.04       -0.91      1.44 o 
  -6  11   1        0.14       -0.65      1.30 o 
  -5  11   1       11.38        8.81      1.89 o 
  -4  11   1        0.10       -0.02      0.80 o 
  -3  11   1        6.54        8.87      1.57 o 
  -2  11   1        0.66       -0.85      1.04 o 
  -1  11   1        5.28        5.09      1.57 o 
   0  11   1        4.19        3.52      1.50 o 
   1  11   1        0.05       -1.96      1.30 o 
  -7  12   1        0.10       -0.78      1.50 o 
  -6  12   1        1.82        1.37      1.63 o 
  -5  12   1        0.13        0.85      1.44 o 
  -4  12   1        3.26        2.40      1.00 o 
  -3  12   1        2.64        3.91      1.57 o 
  -2  12   1        2.02        3.07      1.57 o 
  -1  12   1        6.65        6.85      1.76 o 
   0 -12   2        0.43       -0.52      1.30 o 
   1 -12   2        3.73        1.76      1.44 o 
   2 -12   2        0.86       -1.86      1.24 o 
   5 -12   2        0.06       -1.04      1.37 o 
   6 -12   2        8.61        6.00      2.09 o 
  -2 -11   2        4.03        5.48      1.76 o 
  -1 -11   2        0.05       -0.46      1.24 o 
   0 -11   2        6.93        5.09      1.57 o 
   1 -11   2        9.86       10.76      1.70 o 
   2 -11   2        2.17        0.20      1.11 o 
   3 -11   2        0.27        0.91      1.63 o 
   4 -11   2        5.27        6.46      1.70 o 
   5 -11   2        0.09       -0.07      1.30 o 
   6 -11   2       12.39       12.85      2.22 o 
   7 -11   2       76.85       69.35      4.44 o 
  -3 -10   2        3.80        3.85      1.70 o 
  -2 -10   2        0.35        1.30      1.37 o 
  -1 -10   2        3.31        3.46      1.44 o 
   0 -10   2        0.11       -0.13      1.11 o 
   1 -10   2        0.04       -1.27      0.85 o 
   2 -10   2        4.88        2.54      0.75 o 
   3 -10   2       43.99       48.63      1.88 o 
   4 -10   2        5.75        5.83      1.15 o 
   5 -10   2        8.15        3.13      1.57 o 
   6 -10   2        0.16       -0.46      1.44 o 
   7 -10   2       24.92       27.34      3.07 o 
   8 -10   2        2.09        0.46      1.89 o 
  -4  -9   2       15.02       11.16      2.09 o 
  -3  -9   2       30.32       31.97      2.67 o 
  -2  -9   2        2.07        1.30      1.30 o 
  -1  -9   2        6.34        3.07      1.30 o 
   0  -9   2       49.04       45.28      2.54 o 
   1  -9   2        0.00       -1.00      0.73 o 
   2  -9   2       28.68       24.15      1.19 o 
   3  -9   2      118.69      126.93      2.30 o 
   4  -9   2       17.44       14.26      1.36 o 
   5  -9   2        0.45       -0.58      0.95 o 
   6  -9   2       46.41       46.19      3.65 o 
   7  -9   2        0.01        0.26      1.63 o 
   8  -9   2        0.70        0.59      1.76 o 
  -5  -8   2        3.89        4.11      1.70 o 
  -4  -8   2        3.64        3.85      1.50 o 
  -3  -8   2       56.13       70.07      3.46 o 
  -2  -8   2       15.22        7.50      1.50 o 
  -1  -8   2      166.77      179.94      5.02 o 
   0  -8   2       84.63       79.99      3.07 o 
   1  -8   2        2.86        1.90      0.57 o 
   2  -8   2        1.64        1.80      0.60 o 
   3  -8   2      136.61      134.59      2.25 o 
   4  -8   2       19.70       22.01      1.54 o 
   5  -8   2        9.41       10.23      1.20 o 
   6  -8   2       20.84       24.56      1.72 o 
   7  -8   2       73.01       75.03      4.50 o 
   8  -8   2       13.28       13.70      2.48 o 
   9  -8   2        8.08       10.76      2.67 o 
  -6  -7   2       23.73       28.12      2.74 o 
  -5  -7   2       31.15       29.29      2.67 o 
  -4  -7   2        1.23       -1.30      1.11 o 
  -3  -7   2        1.90        2.87      1.30 o 
  -2  -7   2       15.60       20.22      1.83 o 
  -1  -7   2      153.98      164.60      4.50 o 
   0  -7   2       32.58       31.99      1.49 o 
   1  -7   2       24.45       19.83      0.92 o 
   2  -7   2        2.19        1.50      0.49 o 
   3  -7   2      116.60      130.59      2.04 o 
   4  -7   2       86.81       84.33      2.37 o 
   5  -7   2        0.01       -0.37      1.30 o 
   6  -7   2        8.09        7.33      1.13 o 
   7  -7   2      221.09      222.61      4.53 o 
   8  -7   2        0.60        0.20      1.63 o 
   9  -7   2        5.52        4.76      2.15 o 
  -7  -6   2        1.60        1.70      1.50 o 
  -6  -6   2        2.95        3.59      1.63 o 
  -5  -6   2       20.77       22.90      2.35 o 
  -4  -6   2       23.64       21.07      2.09 o 
  -3  -6   2       17.78       14.55      1.63 o 
  -2  -6   2      267.44      275.12      6.20 o 
  -1  -6   2        0.12        0.33      0.78 o 
   0  -6   2       53.00       55.40      1.72 o 
   1  -6   2       67.68       66.62      1.54 o 
   2  -6   2       30.05       29.53      1.05 o 
   3  -6   2      104.05       99.97      1.62 o 
   4  -6   2       64.98       68.31      2.02 o 
   5  -6   2        1.51       -0.02      1.24 o 
   6  -6   2       11.87       13.98      1.30 o 
   7  -6   2       68.31       62.37      2.46 o 
   8  -6   2       25.94       25.37      2.51 o 
   9  -6   2        1.98        2.87      1.96 o 
  -8  -5   2        8.94        6.85      1.89 o 
  -7  -5   2        9.59        7.11      1.76 o 
  -6  -5   2      281.73      288.49      7.31 o 
  -5  -5   2        4.73        1.76      1.30 o 
  -4  -5   2       25.56       26.42      2.09 o 
  -3  -5   2       49.99       56.24      2.61 o 
  -2  -5   2      118.93      129.04      3.78 o 
  -1  -5   2        8.78        8.78      1.50 o 
   0  -5   2       46.56       49.20      1.11 o 
   1  -5   2       44.05       48.52      1.12 o 
   2  -5   2      103.45       97.69      1.53 o 
   3  -5   2        5.64        6.14      0.43 o 
   4  -5   2        3.81        4.72      0.91 o 
   5  -5   2       88.86       93.38      2.43 o 
   6  -5   2        6.64        7.53      2.22 o 
   7  -5   2       99.51       93.27      2.80 o 
   8  -5   2        6.97       11.10      1.34 o 
   9  -5   2        5.98        7.46      1.38 o 
  -8  -4   2        0.28       -0.24      0.90 o 
  -7  -4   2       12.96       10.70      1.83 o 
  -6  -4   2      488.57      511.81     10.18 o 
  -5  -4   2       83.32       81.49      3.33 o 
  -4  -4   2        5.09        4.18      1.04 o 
  -3  -4   2      150.08      160.03      4.18 o 
  -2  -4   2        0.97        1.04      0.72 o 
  -1  -4   2      187.66      201.96      3.15 o 
   0  -4   2      350.59      294.92      3.00 o 
   1  -4   2       96.80       90.80      1.40 o 
   2  -4   2      345.86      347.26      3.33 o 
   3  -4   2       88.37       92.79      1.74 o 
   4  -4   2        3.08        5.74      0.91 o 
   5  -4   2        2.91        5.15      0.98 o 
   6  -4   2      507.99      540.78      9.52 o 
   7  -4   2        0.17        0.85      1.17 o 
   8  -4   2       32.62       28.25      2.41 o 
   9  -4   2        0.62        0.59      1.44 o 
  -9  -3   2        1.08        1.04      1.63 o 
  -8  -3   2        2.30        2.68      1.01 o 
  -7  -3   2        3.08        5.48      1.44 o 
  -6  -3   2       37.77       37.06      2.48 o 
  -5  -3   2       41.65       34.68      1.89 o 
  -4  -3   2       21.87       18.39      1.27 o 
  -3  -3   2        8.74       12.54      0.90 o 
  -2  -3   2      239.22      247.80      3.48 o 
  -1  -3   2       87.01       84.01      1.40 o 
   0  -3   2     1563.65     1475.25     11.30 o 
   1  -3   2      904.57      885.16      7.10 o 
   2  -3   2       97.86      107.28      1.92 o 
   3  -3   2      211.27      219.40      4.37 o 
   4  -3   2       37.97       34.71      1.76 o 
   5  -3   2       30.52       30.79      1.83 o 
   6  -3   2       33.31       40.12      2.28 o 
   7  -3   2      240.24      233.43      5.94 o 
   8  -3   2        0.60       -1.04      1.37 o 
   9  -3   2        9.31       10.11      1.89 o 
  -9  -2   2        0.74        1.24      1.57 o 
  -8  -2   2        4.14        3.63      0.97 o 
  -7  -2   2        4.11        2.94      1.17 o 
  -6  -2   2       41.12       48.12      1.80 o 
  -5  -2   2      211.99      202.92      3.51 o 
  -4  -2   2        6.45        7.18      0.71 o 
  -3  -2   2        0.47        0.20      0.46 o 
  -2  -2   2      295.59      324.90      5.48 o 
  -1  -2   2     2112.75     2092.38     33.37 o 
   0  -2   2     1729.25     1513.94     19.08 o 
   1  -2   2      664.14      723.22      8.68 o 
   2  -2   2      456.21      485.78      7.44 o 
   3  -2   2      164.31      159.71      3.52 o 
   4  -2   2       38.45       38.88      1.89 o 
   5  -2   2      253.04      247.65      5.48 o 
   6  -2   2        1.99        2.48      1.17 o 
   7  -2   2        1.82        4.04      1.44 o 
   8  -2   2        3.27        1.50      1.50 o 
   9  -2   2        0.01        3.26      1.70 o 
  -9  -1   2        0.12       -0.33      1.17 o 
  -8  -1   2       16.08       12.23      1.04 o 
  -7  -1   2       11.69       10.62      0.86 o 
  -6  -1   2      357.82      362.44      5.10 o 
  -5  -1   2      107.29      116.26      3.26 o 
  -4  -1   2      430.60      422.37      7.11 o 
  -3  -1   2      111.18      118.93      2.81 o 
  -2  -1   2     1457.58     1350.60     17.61 o 
  -1  -1   2     1583.01     1393.05     37.90 o 
   0  -1   2      608.31      576.94      5.58 o 
   1  -1   2     1258.29     1177.11     10.95 o 
   2  -1   2      712.44      651.86     11.82 o 
   3  -1   2      100.52      101.32      2.54 o 
   4  -1   2       93.04       66.12      1.29 o 
   5  -1   2       42.72       46.52      2.35 o 
   6  -1   2        2.93        2.35      1.17 o 
   7  -1   2       56.08       50.23      2.94 o 
   8  -1   2        5.57        7.24      1.76 o 
   9  -1   2        0.00       -0.20      1.50 o 
 -10   0   2        2.44        0.33      1.50 o 
  -9   0   2        2.19        0.33      1.37 o 
  -8   0   2       22.75       21.20      2.09 o 
  -7   0   2      144.73      143.39      2.46 o 
  -6   0   2       11.64        9.11      0.98 o 
  -5   0   2      194.57      154.49      3.65 o 
  -4   0   2        1.27        5.22      0.72 o 
  -3   0   2       90.74      110.32      2.54 o 
  -2   0   2      108.44      101.06      2.22 o 
  -1   0   2       21.14       17.35      0.72 o 
   0   0   2      292.72      242.43      3.52 o 
   1   0   2       23.93       19.85      1.24 o 
   2   0   2     1850.41     1837.16     33.66 o 
   3   0   2     1050.96     1140.01     10.92 o 
   4   0   2       29.82       28.80      0.99 o 
   5   0   2       13.46        9.79      0.77 o 
   6   0   2        1.15        1.83      1.24 o 
   7   0   2       48.32       44.30      3.00 o 
   8   0   2        1.43       -0.26      1.57 o 
 -10   1   2       11.78       20.55      2.35 o 
  -9   1   2       64.48       57.93      3.07 o 
  -8   1   2        8.81        7.05      1.44 o 
  -7   1   2       16.14       16.44      1.10 o 
  -6   1   2       29.92       30.33      1.20 o 
  -5   1   2        1.18        3.56      1.83 o 
  -4   1   2      116.35      134.19      2.28 o 
  -3   1   2     1738.26     1609.05     15.10 o 
  -2   1   2      517.38      521.87      5.34 o 
  -1   1   2     1762.47     1721.80     21.59 o 
   0   1   2        3.41        2.47      0.32 o 
   1   1   2     2366.63     2298.63     35.46 o 
   2   1   2      676.41      701.11      7.11 o 
   3   1   2       10.46        9.74      0.70 o 
   4   1   2      361.01      401.75      4.98 o 
   5   1   2       68.30       77.91      1.91 o 
   6   1   2       56.89       56.30      3.07 o 
   7   1   2       72.48       58.46      3.46 o 
   8   1   2        5.23        5.74      1.96 o 
 -10   2   2        2.91        2.54      1.63 o 
  -9   2   2        0.00       -0.51      0.83 o 
  -8   2   2        6.66        7.71      1.86 o 
  -7   2   2       11.92       12.69      0.78 o 
  -6   2   2        1.33        1.42      0.53 o 
  -5   2   2     1571.96     1649.42     13.02 o 
  -4   2   2        4.43        4.09      0.36 o 
  -3   2   2      235.69      240.08      3.08 o 
  -2   2   2     9027.67     8639.79    149.59 o 
  -1   2   2     4464.02     4460.27     39.73 o 
   0   2   2     2806.90     2824.10     25.21 o 
   1   2   2       40.74       40.41      1.05 o 
   2   2   2        0.03        0.56      0.45 o 
   3   2   2      174.07      191.43      3.03 o 
   4   2   2       29.67       31.36      1.40 o 
   5   2   2       21.51       22.50      1.37 o 
   6   2   2        7.92        5.22      1.63 o 
   7   2   2       26.51       24.92      2.54 o 
   8   2   2        0.11       -1.50      1.57 o 
 -10   3   2        4.56        2.67      1.70 o 
  -9   3   2       21.72       17.68      2.41 o 
  -8   3   2        4.78        6.79      1.07 o 
  -7   3   2       38.63       38.42      1.18 o 
  -6   3   2       72.97       85.70      1.67 o 
  -5   3   2      162.49      173.32      2.25 o 
  -4   3   2      276.17      255.28      3.53 o 
  -3   3   2      287.49      267.21      5.25 o 
  -2   3   2       24.41       30.61      0.96 o 
  -1   3   2       83.75       90.62      2.15 o 
   0   3   2      194.85      176.99      3.39 o 
   1   3   2        0.07       -0.13      0.52 o 
   2   3   2      402.85      409.55      5.04 o 
   3   3   2      150.73      155.07      2.85 o 
   4   3   2      101.14      105.51      2.45 o 
   5   3   2       61.75       66.34      2.12 o 
   6   3   2        1.06        5.02      1.70 o 
   7   3   2        1.13        1.76      1.63 o 
 -10   4   2        7.17        5.41      1.89 o 
  -9   4   2        9.71        7.76      1.96 o 
  -8   4   2       34.50       31.84      2.81 o 
  -7   4   2        0.63        1.20      0.59 o 
  -6   4   2       10.65       10.20      0.65 o 
  -5   4   2       54.41       53.29      1.10 o 
  -4   4   2      105.38       97.97      1.99 o 
  -3   4   2      408.50      408.23      6.69 o 
  -2   4   2      634.61      643.53      6.84 o 
  -1   4   2      203.94      227.43      4.18 o 
   0   4   2       23.70       27.79      1.44 o 
   1   4   2        3.10        1.44      0.72 o 
   2   4   2       85.72       86.64      2.67 o 
   3   4   2       14.17       16.15      1.14 o 
   4   4   2        2.85        1.34      0.75 o 
   5   4   2        1.25        0.92      0.88 o 
   6   4   2        0.54       -0.26      1.44 o 
   7   4   2        1.11       -2.15      1.44 o 
 -10   5   2        0.77        1.50      1.63 o 
  -9   5   2       13.92       16.70      2.48 o 
  -8   5   2        1.17       -1.11      1.17 o 
  -7   5   2        8.95       11.22      1.83 o 
  -6   5   2      613.27      644.58     23.21 o 
  -5   5   2      108.82      116.73      1.71 o 
  -4   5   2       78.17       74.52      1.77 o 
  -3   5   2        5.82        6.87      0.67 o 
  -2   5   2       15.23       16.29      0.96 o 
  -1   5   2      209.72      197.22      4.11 o 
   0   5   2       30.37       30.99      1.57 o 
   1   5   2       27.42       36.21      1.76 o 
   2   5   2      207.15      202.44      4.70 o 
   3   5   2       16.09       16.51      1.63 o 
   4   5   2       12.22        8.44      1.14 o 
   5   5   2        3.83        3.80      1.10 o 
   6   5   2        2.92        0.72      1.63 o 
 -10   6   2       17.70       19.51      2.87 o 
  -9   6   2        2.86        2.09      1.63 o 
  -8   6   2        0.23        3.33      1.57 o 
  -7   6   2        0.11        0.52      1.17 o 
  -6   6   2        3.10        2.58      0.69 o 
  -5   6   2        2.64        0.29      0.49 o 
  -4   6   2        4.75        3.82      0.48 o 
  -3   6   2      712.92      727.48      8.07 o 
  -2   6   2     6757.97     6704.35     59.79 o 
  -1   6   2      185.66      261.09      5.22 o 
   0   6   2        9.87        7.83      1.17 o 
   1   6   2        0.80        1.50      0.91 o 
   2   6   2       47.59       45.47      2.41 o 
   3   6   2        0.70        0.13      1.11 o 
   4   6   2       19.01       19.69      1.55 o 
   5   6   2        0.17       -1.07      0.94 o 
 -10   7   2        4.79        5.68      2.02 o 
  -9   7   2        0.11       -0.46      1.50 o 
  -8   7   2        0.01        0.20      1.44 o 
  -7   7   2        1.89        5.61      1.63 o 
  -6   7   2      157.62      155.36      6.62 o 
  -5   7   2       37.14       41.31      1.56 o 
  -4   7   2        3.88        3.40      0.75 o 
  -3   7   2        5.86        5.43      0.76 o 
  -2   7   2      103.97      102.06      2.33 o 
  -1   7   2        6.86        5.94      1.17 o 
   0   7   2       47.26       62.37      2.61 o 
   1   7   2       65.33       60.09      2.74 o 
   2   7   2       19.47       21.53      2.02 o 
   3   7   2        1.20       -0.26      1.17 o 
   4   7   2        0.70       -0.03      1.01 o 
   5   7   2        2.46        3.77      1.30 o 
 -10   8   2        0.67        2.54      1.89 o 
  -9   8   2        3.32        2.28      1.70 o 
  -8   8   2        5.42        9.00      2.09 o 
  -7   8   2        6.22        2.48      1.57 o 
  -6   8   2       79.94       92.90      2.41 o 
  -5   8   2       22.39       14.16      1.47 o 
  -4   8   2        0.10        0.37      0.64 o 
  -3   8   2       33.47       43.58      1.64 o 
  -2   8   2        1.74        1.63      0.98 o 
  -1   8   2        2.73        9.33      1.37 o 
   0   8   2        6.34        4.89      1.24 o 
   1   8   2       51.62       49.58      2.74 o 
   2   8   2        0.49        0.20      1.24 o 
   3   8   2        1.69       -0.65      1.30 o 
   4   8   2        0.31        0.83      1.13 o 
  -9   9   2        0.07        0.07      1.57 o 
  -8   9   2        6.15        5.41      1.89 o 
  -7   9   2       20.10       17.35      2.41 o 
  -6   9   2       14.94       13.44      1.17 o 
  -5   9   2        2.46        3.43      0.84 o 
  -4   9   2        2.19        2.58      0.85 o 
  -3   9   2      112.25      101.71      2.65 o 
  -2   9   2       19.91       17.22      1.76 o 
  -1   9   2        3.16        4.76      1.37 o 
   0   9   2        3.14        4.50      1.30 o 
   1   9   2       19.27       17.16      2.02 o 
   2   9   2        4.84        3.39      1.50 o 
   3   9   2        6.04        1.96      1.70 o 
  -9  10   2        1.04        0.52      1.57 o 
  -8  10   2        0.04       -1.24      1.44 o 
  -7  10   2       18.83       17.81      2.48 o 
  -6  10   2        0.12       -0.65      1.30 o 
  -5  10   2        1.13        2.02      0.88 o 
  -4  10   2        6.54        7.63      1.10 o 
  -3  10   2        1.54        4.31      1.30 o 
  -2  10   2        8.13        6.79      1.44 o 
  -1  10   2        0.49       -0.33      1.17 o 
   0  10   2        0.86       -1.37      1.17 o 
   1  10   2        6.02        4.11      1.57 o 
   2  10   2        0.57       -1.24      1.37 o 
  -8  11   2        4.26        1.83      1.70 o 
  -7  11   2        1.23        0.33      1.57 o 
  -6  11   2        0.21       -0.78      1.37 o 
  -5  11   2        1.34        0.73      1.44 o 
  -4  11   2        0.05        0.78      0.89 o 
  -3  11   2        1.56        2.15      1.30 o 
  -2  11   2        0.17       -0.46      1.17 o 
  -1  11   2        0.07        0.33      1.17 o 
   0  11   2        0.43       -0.72      1.30 o 
  -7  12   2        0.21        1.04      1.57 o 
  -6  12   2        0.00       -1.63      1.37 o 
  -5  12   2        0.57        0.72      0.96 o 
  -4  12   2       11.01       10.83      1.83 o 
  -3  12   2        0.15        1.24      1.37 o 
  -2  12   2        0.15       -1.24      1.11 o 
   0 -12   3        0.80        0.07      1.37 o 
   1 -12   3        3.92        2.81      1.44 o 
   2 -12   3        0.40        2.02      2.02 o 
   3 -12   3        0.33       -1.24      1.70 o 
  -2 -11   3        0.03       -0.78      1.37 o 
  -1 -11   3        3.63        2.41      1.44 o 
   0 -11   3        0.97        0.52      1.30 o 
   1 -11   3        1.72       -0.26      1.17 o 
   2 -11   3        0.00       -1.44      1.27 o 
   3 -11   3        0.00       -0.13      1.50 o 
   4 -11   3        2.21        1.96      1.70 o 
   5 -11   3        0.85        2.02      1.44 o 
   6 -11   3        7.80        9.20      2.22 o 
  -4 -10   3       27.68       25.90      2.87 o 
  -3 -10   3        6.57        6.72      1.83 o 
  -2 -10   3        4.08        3.65      1.50 o 
  -1 -10   3        1.75        2.48      1.30 o 
   0 -10   3        1.61        1.50      1.24 o 
   1 -10   3        9.77       14.94      2.71 o 
   2 -10   3        6.00        4.92      1.00 o 
   3 -10   3        6.96        8.16      1.96 o 
   4 -10   3        7.52        5.65      1.15 o 
   5 -10   3        0.08       -0.39      3.00 o 
   6 -10   3        4.06        4.89      1.89 o 
   7 -10   3       49.61       57.09      4.18 o 
  -5  -9   3       10.97       10.31      2.22 o 
  -4  -9   3       43.29       53.69      3.46 o 
  -3  -9   3        3.43        4.44      1.50 o 
  -2  -9   3        1.02        1.83      1.17 o 
  -1  -9   3        5.95        8.22      1.50 o 
   0  -9   3       34.43       28.62      1.71 o 
   1  -9   3        1.93       -0.04      0.77 o 
   2  -9   3       23.08       25.85      1.19 o 
   3  -9   3        2.27        4.27      1.03 o 
   4  -9   3        1.19        2.06      0.96 o 
   5  -9   3       38.42       41.30      2.19 o 
   6  -9   3       86.11       92.96      3.10 o 
   7  -9   3      162.56      169.49      6.72 o 
   8  -9   3        0.44        2.22      1.83 o 
  -6  -8   3        0.04        0.07      1.57 o 
  -5  -8   3        0.10        0.91      1.44 o 
  -4  -8   3        4.04        3.98      1.50 o 
  -3  -8   3       11.79       10.96      1.76 o 
  -2  -8   3        3.23        1.30      1.04 o 
  -1  -8   3       36.10       35.03      2.28 o 
   0  -8   3       43.98       53.24      1.99 o 
   1  -8   3        0.85        0.66      0.57 o 
   2  -8   3        0.08        0.39      0.54 o 
   3  -8   3       71.45       77.30      2.40 o 
   4  -8   3        1.60        1.74      0.90 o 
   5  -8   3       43.48       46.10      2.64 o 
   6  -8   3      285.91      269.69      5.16 o 
   7  -8   3        8.28       11.65      1.50 o 
   8  -8   3        0.74       -1.50      1.57 o 
  -6  -7   3       10.16        9.13      2.02 o 
  -5  -7   3      126.91      139.22      5.15 o 
  -4  -7   3        4.39        2.87      1.44 o 
  -3  -7   3       12.10       12.40      1.70 o 
  -2  -7   3       13.64       18.72      1.70 o 
  -1  -7   3        3.17        2.44      0.78 o 
   0  -7   3        3.29        3.37      0.77 o 
   1  -7   3       49.28       51.89      1.34 o 
   2  -7   3      165.90      164.00      2.43 o 
   3  -7   3       19.69       22.26      1.38 o 
   4  -7   3       56.41       53.95      2.02 o 
   5  -7   3        2.40        2.50      0.97 o 
   6  -7   3       77.55       81.89      2.70 o 
   7  -7   3       11.10        8.30      2.06 o 
   8  -7   3        1.75        2.24      1.11 o 
  -7  -6   3        1.90        2.54      1.57 o 
  -6  -6   3       30.27       29.36      2.61 o 
  -5  -6   3       44.17       44.23      3.00 o 
  -4  -6   3       98.16      102.17      4.04 o 
  -3  -6   3        0.24        0.00      0.85 o 
  -2  -6   3       47.54       44.89      2.41 o 
  -1  -6   3      242.09      247.76      4.18 o 
   0  -6   3       17.47       13.69      0.72 o 
   1  -6   3      235.33      243.54      3.00 o 
   2  -6   3      414.90      433.89      4.39 o 
   3  -6   3       66.27       67.57      1.30 o 
   4  -6   3        0.65        0.94      1.27 o 
   5  -6   3      148.08      144.78      3.24 o 
   6  -6   3       27.48       29.01      1.84 o 
   7  -6   3        1.72        0.80      1.05 o 
   8  -6   3        0.67        2.52      1.16 o 
   9  -6   3        0.25        0.58      1.10 o 
  -8  -5   3        1.22        1.50      1.57 o 
  -7  -5   3        0.01        0.33      1.24 o 
  -6  -5   3        0.00        1.11      1.24 o 
  -5  -5   3       12.98       12.66      1.83 o 
  -4  -5   3      175.79      175.36      4.96 o 
  -3  -5   3       34.81       36.14      2.15 o 
  -2  -5   3      648.17      690.48      8.03 o 
  -1  -5   3      512.73      537.40      6.65 o 
   0  -5   3        6.15        6.71      0.55 o 
   1  -5   3        3.48        2.19      0.43 o 
   2  -5   3      997.84     1013.78      8.44 o 
   3  -5   3       15.63       18.30      0.61 o 
   4  -5   3        3.32        5.54      0.85 o 
   5  -5   3        6.46        5.68      1.24 o 
   6  -5   3       64.12       64.85      3.00 o 
   7  -5   3       17.74       18.66      2.02 o 
   8  -5   3       15.77       17.75      2.09 o 
   9  -5   3        9.19       11.09      2.02 o 
  -8  -4   3        0.30        0.98      1.30 o 
  -7  -4   3       84.18       90.82      3.98 o 
  -6  -4   3       95.47       92.12      3.85 o 
  -5  -4   3       20.36       18.63      1.31 o 
  -4  -4   3        3.90        2.48      0.69 o 
  -3  -4   3       34.87       45.25      1.61 o 
  -2  -4   3      718.14      715.51      6.66 o 
  -1  -4   3      188.73      181.37      2.44 o 
   0  -4   3       77.35       88.35      1.21 o 
   1  -4   3       32.37       41.08      0.81 o 
   2  -4   3      214.26      210.38      2.36 o 
   3  -4   3      561.62      622.33      9.98 o 
   4  -4   3       24.99       25.05      1.76 o 
   5  -4   3       13.76       15.66      1.63 o 
   6  -4   3      379.96      372.33      7.70 o 
   7  -4   3        0.59        0.65      1.24 o 
   8  -4   3        6.52        3.98      1.50 o 
   9  -4   3        0.91        1.24      1.57 o 
  -9  -3   3        4.41        3.72      1.70 o 
  -8  -3   3       16.92       18.20      2.15 o 
  -7  -3   3        0.11       -0.12      0.85 o 
  -6  -3   3      159.12      148.98      3.34 o 
  -5  -3   3      128.44      129.31      2.91 o 
  -4  -3   3      158.38      159.38      4.83 o 
  -3  -3   3      472.57      491.06      8.29 o 
  -2  -3   3        1.85        3.40      0.56 o 
  -1  -3   3      231.05      241.74      3.34 o 
   0  -3   3       31.60       29.60      1.27 o 
   1  -3   3       15.08       26.24      0.81 o 
   2  -3   3      102.59       84.88      1.33 o 
   3  -3   3      121.57      128.26      3.33 o 
   4  -3   3       23.45       24.86      1.70 o 
   5  -3   3       78.70       81.88      3.07 o 
   6  -3   3      183.93      165.77      4.76 o 
   7  -3   3       15.05       13.64      1.83 o 
   8  -3   3        0.50       -0.39      1.30 o 
   9  -3   3        0.47        2.41      1.70 o 
  -9  -2   3       13.52       16.11      2.15 o 
  -8  -2   3       21.32       18.30      1.43 o 
  -7  -2   3      544.26      525.07      7.22 o 
  -6  -2   3        5.90        7.98      0.97 o 
  -5  -2   3       54.99       51.28      2.35 o 
  -4  -2   3      245.66      241.19      5.15 o 
  -3  -2   3      425.23      416.76      7.11 o 
  -2  -2   3        8.36       11.77      0.73 o 
  -1  -2   3       92.10       69.40      1.96 o 
   0  -2   3       40.16       61.78      1.24 o 
   1  -2   3        0.49        1.04      0.49 o 
   2  -2   3      154.13      159.57      1.98 o 
   3  -2   3       26.32       25.31      1.63 o 
   4  -2   3      371.94      376.96      7.11 o 
   5  -2   3        0.64        0.85      1.04 o 
   6  -2   3      230.64      231.34      5.94 o 
   7  -2   3       18.65       24.53      2.41 o 
   8  -2   3        9.83        3.98      1.70 o 
 -10  -1   3        0.14       -0.65      1.44 o 
  -9  -1   3        0.17       -0.91      1.17 o 
  -8  -1   3       11.31       11.38      0.97 o 
  -7  -1   3      998.56      976.24      8.89 o 
  -6  -1   3       44.55       41.04      2.15 o 
  -5  -1   3       49.24       43.25      2.09 o 
  -4  -1   3      375.85      389.09      6.78 o 
  -3  -1   3       58.49       71.83      2.22 o 
  -2  -1   3      187.25      207.38      2.81 o 
  -1  -1   3      867.66      715.19      7.10 o 
   0  -1   3      591.52      521.89      5.27 o 
   1  -1   3       20.07       21.44      1.21 o 
   2  -1   3      253.56      254.40      6.30 o 
   3  -1   3       52.35       42.99      0.96 o 
   4  -1   3        1.18        0.07      0.78 o 
   5  -1   3      500.56      539.28      9.85 o 
   6  -1   3        1.08        2.35      1.44 o 
   7  -1   3       63.36       60.67      3.39 o 
   8  -1   3        1.64        3.26      1.70 o 
 -10   0   3        0.70        1.04      1.44 o 
  -9   0   3        3.29        1.11      1.30 o 
  -8   0   3        0.34        0.48      0.71 o 
  -7   0   3      128.90      129.96      3.98 o 
  -6   0   3       21.16       18.72      1.50 o 
  -5   0   3       15.19       15.59      1.30 o 
  -4   0   3       10.81        9.30      0.69 o 
  -3   0   3       75.30       86.46      1.59 o 
  -2   0   3       86.34       79.27      2.02 o 
  -1   0   3     1859.12     1709.11     15.54 o 
   0   0   3     1229.90     1111.20     10.35 o 
   1   0   3      308.54      295.29      3.36 o 
   2   0   3      279.68      254.77      3.98 o 
   3   0   3       91.88       80.35      1.92 o 
   4   0   3       88.12       93.70      1.80 o 
   5   0   3       27.56       29.62      2.22 o 
   6   0   3      207.72      211.45      6.00 o 
   7   0   3        0.89       -1.50      1.30 o 
   8   0   3        9.15       12.66      2.28 o 
 -10   1   3        0.00        0.59      1.30 o 
  -9   1   3        3.41        1.77      0.94 o 
  -8   1   3        0.22       -1.01      0.68 o 
  -7   1   3       18.59       22.11      2.07 o 
  -6   1   3      231.55      221.04      3.65 o 
  -5   1   3        0.72        0.93      0.50 o 
  -4   1   3       53.40       61.26      1.51 o 
  -3   1   3      116.61      146.46      4.04 o 
  -2   1   3     1103.83     1129.85     13.01 o 
  -1   1   3     1915.54     1669.28     21.14 o 
   0   1   3       59.30       81.71      1.47 o 
   1   1   3       67.34       80.25      1.89 o 
   2   1   3        8.08       11.26      2.45 o 
   3   1   3      182.93      184.67      2.79 o 
   4   1   3       60.64       56.86      1.51 o 
   5   1   3        0.53        0.33      1.24 o 
   6   1   3        5.51        3.65      1.57 o 
   7   1   3        3.66        3.72      1.70 o 
   8   1   3        0.11        3.00      1.89 o 
 -10   2   3        0.35       -0.78      1.24 o 
  -9   2   3       17.32       15.40      2.22 o 
  -8   2   3        1.93        2.70      0.67 o 
  -7   2   3      308.91      310.37      3.74 o 
  -6   2   3      129.89      127.41      1.99 o 
  -5   2   3      153.40      157.15      2.92 o 
  -4   2   3      145.01      156.67      2.56 o 
  -3   2   3      748.60      707.75      7.37 o 
  -2   2   3      443.26      426.01      4.70 o 
  -1   2   3       69.25       73.25      2.05 o 
   0   2   3      385.10      361.01      5.02 o 
   1   2   3      251.85      216.81      2.94 o 
   2   2   3       87.31       95.34      1.90 o 
   3   2   3       11.23        8.48      1.08 o 
   4   2   3       49.78       56.87      2.28 o 
   5   2   3        0.47       -0.33      1.24 o 
   6   2   3       42.09       41.62      2.94 o 
   7   2   3        3.00        4.83      1.89 o 
 -10   3   3        2.49       -1.37      1.24 o 
  -9   3   3       12.14        9.79      1.96 o 
  -8   3   3       19.59       18.79      2.15 o 
  -7   3   3        1.35        1.23      0.61 o 
  -6   3   3      128.00      120.39      1.87 o 
  -5   3   3        1.37        1.70      0.71 o 
  -4   3   3        7.45        7.88      0.69 o 
  -3   3   3       11.02       10.86      1.17 o 
  -2   3   3       40.23       33.36      1.01 o 
  -1   3   3      304.60      275.88      3.30 o 
   0   3   3      114.74      107.21      1.89 o 
   1   3   3      362.78      360.58      4.46 o 
   2   3   3      761.51      786.71      8.48 o 
   3   3   3        3.35        3.67      0.69 o 
   4   3   3        0.00        0.20      0.66 o 
   5   3   3        1.57        1.89      1.50 o 
   6   3   3       20.73       19.18      2.41 o 
   7   3   3        0.44       -0.20      1.70 o 
 -11   4   3        4.27        6.39      2.09 o 
 -10   4   3       30.72       27.60      2.94 o 
  -9   4   3       10.74       12.53      2.09 o 
  -8   4   3        3.91        2.94      1.44 o 
  -7   4   3       29.72       30.86      1.45 o 
  -6   4   3        6.32        6.52      0.78 o 
  -5   4   3       37.95       35.45      1.76 o 
  -4   4   3      650.72      671.28      7.47 o 
  -3   4   3      115.43       96.75      1.94 o 
  -2   4   3      969.86      922.87      9.39 o 
  -1   4   3        1.94        1.76      0.72 o 
   0   4   3      408.60      385.88      4.72 o 
   1   4   3      106.31       97.40      2.11 o 
   2   4   3       36.71       43.60      1.54 o 
   3   4   3       82.00       84.57      2.24 o 
   4   4   3       16.44       18.00      1.32 o 
   5   4   3       13.58       16.05      1.66 o 
   6   4   3       29.39       27.60      2.94 o 
 -11   5   3        1.08        1.57      1.76 o 
 -10   5   3        0.16       -0.91      1.30 o 
  -9   5   3        0.07       -1.57      1.17 o 
  -8   5   3       19.56       20.75      2.41 o 
  -7   5   3        9.99       15.54      1.17 o 
  -6   5   3      320.27      298.01      4.55 o 
  -5   5   3       10.54       14.26      1.17 o 
  -4   5   3       20.41       22.08      1.13 o 
  -3   5   3     2577.98     2648.68     24.69 o 
  -2   5   3     1568.61     1516.81     22.51 o 
  -1   5   3      787.27      829.68     12.13 o 
   0   5   3       19.63       21.92      1.44 o 
   1   5   3        0.79        0.46      0.85 o 
   2   5   3       41.33       43.18      1.68 o 
   3   5   3       20.82       22.19      1.41 o 
   4   5   3        4.87        2.89      0.97 o 
   5   5   3        2.59        0.93      1.00 o 
   6   5   3        9.08        7.44      2.15 o 
 -10   6   3        9.44        9.26      2.28 o 
  -9   6   3        0.50        1.63      1.57 o 
  -8   6   3       10.36       10.18      1.96 o 
  -7   6   3       17.16       16.38      1.21 o 
  -6   6   3       20.85       17.71      2.06 o 
  -5   6   3       26.82       30.07      1.33 o 
  -4   6   3       16.39       14.85      1.83 o 
  -3   6   3       32.25       36.88      2.71 o 
  -2   6   3        1.06        1.37      0.98 o 
  -1   6   3       70.87       75.29      2.61 o 
   0   6   3       18.61       24.20      1.70 o 
   1   6   3       63.26       52.91      2.48 o 
   2   6   3       74.28       81.91      2.39 o 
   3   6   3       10.79        9.30      1.53 o 
   4   6   3        6.80        6.19      1.27 o 
   5   6   3        0.05       -0.30      1.03 o 
 -10   7   3        2.98        3.91      1.96 o 
  -9   7   3        7.08       12.13      2.22 o 
  -8   7   3        0.00       -0.26      1.30 o 
  -7   7   3        3.82        1.22      0.77 o 
  -6   7   3        2.68        6.78      0.91 o 
  -5   7   3        1.41        1.15      0.61 o 
  -4   7   3       23.45       17.25      1.13 o 
  -3   7   3      140.69      140.03      2.88 o 
  -2   7   3       32.42       34.84      1.89 o 
  -1   7   3        1.36        3.26      1.04 o 
   0   7   3        0.14        1.63      1.11 o 
   1   7   3        1.43        0.20      1.11 o 
   2   7   3        1.23        0.16      0.92 o 
   3   7   3        0.63       -1.37      1.24 o 
   4   7   3        0.10       -1.12      2.05 o 
 -10   8   3        0.99        1.44      1.83 o 
  -9   8   3        2.43        1.63      1.44 o 
  -8   8   3        1.23        2.74      1.50 o 
  -7   8   3      139.38      132.35      3.11 o 
  -6   8   3       39.12       36.75      1.65 o 
  -5   8   3        4.68        3.16      0.80 o 
  -4   8   3        0.23        1.91      0.98 o 
  -3   8   3        4.59        5.23      1.04 o 
  -2   8   3       29.48       25.64      1.96 o 
  -1   8   3        0.00        0.07      1.04 o 
   0   8   3        0.87        1.04      1.24 o 
   1   8   3       34.24       38.69      2.54 o 
   2   8   3        1.66        2.67      1.44 o 
   3   8   3        2.93        1.64      1.11 o 
 -10   9   3        1.11        0.65      1.89 o 
  -9   9   3        0.02       -1.04      1.50 o 
  -8   9   3        0.63       -0.26      1.24 o 
  -7   9   3        0.61        0.00      1.24 o 
  -6   9   3        1.19       -0.30      0.77 o 
  -5   9   3        0.51       -1.03      0.69 o 
  -4   9   3      133.96      142.95      3.24 o 
  -3   9   3      684.68      630.87     10.89 o 
  -2   9   3       38.68       41.95      2.41 o 
  -1   9   3        0.91        0.33      1.11 o 
   0   9   3        0.07       -0.46      1.04 o 
   1   9   3        9.57        5.68      1.63 o 
   2   9   3        1.34       -0.52      1.50 o 
  -9  10   3        0.02        0.13      1.70 o 
  -8  10   3        0.38        1.17      1.50 o 
  -7  10   3       17.57       13.57      2.22 o 
  -6  10   3        0.45        0.33      0.83 o 
  -5  10   3        0.28       -0.34      0.80 o 
  -4  10   3        1.49        1.54      1.44 o 
  -3  10   3       19.47       12.66      1.76 o 
  -2  10   3        0.07       -0.91      1.17 o 
  -1  10   3        6.55        7.89      1.63 o 
   0  10   3       11.29        7.37      1.63 o 
   1  10   3        1.71       -0.26      1.30 o 
  -8  11   3        0.15       -0.20      1.57 o 
  -7  11   3       10.76        9.53      2.09 o 
  -6  11   3        3.75        2.67      1.03 o 
  -5  11   3        1.05       -0.79      0.89 o 
  -4  11   3        8.42        6.79      1.57 o 
  -3  11   3        0.32       -0.33      1.24 o 
  -2  11   3        0.01       -0.46      1.17 o 
  -1  11   3        0.22        1.30      1.37 o 
   0  11   3        4.86        1.76      1.57 o 
  -6  12   3        1.10        0.15      0.98 o 
  -5  12   3        0.10        1.58      1.06 o 
  -4  12   3       11.29       10.18      1.89 o 
  -3  12   3        1.20        2.61      1.57 o 
   0 -12   4        7.76        8.42      1.83 o 
   1 -12   4       38.25       44.95      2.94 o 
   3 -12   4        0.21       -0.46      1.83 o 
   4 -12   4        0.37        1.83      1.83 o 
  -2 -11   4        0.41       -0.26      1.11 o 
  -1 -11   4        0.74        0.85      1.30 o 
   0 -11   4        0.98       -0.78      1.24 o 
   1 -11   4       10.81       14.57      1.58 o 
   2 -11   4        0.61       -0.20      1.70 o 
   3 -11   4       13.94       12.20      2.35 o 
   4 -11   4        0.04       -2.15      1.63 o 
   5 -11   4        2.78        5.41      2.02 o 
  -4 -10   4        3.53        1.63      1.50 o 
  -3 -10   4        5.54        2.61      1.50 o 
  -2 -10   4        0.05        0.00      1.17 o 
  -1 -10   4        0.38       -0.20      1.11 o 
   0 -10   4        1.79        1.33      1.10 o 
   1 -10   4        0.48       -0.19      1.47 o 
   2 -10   4        9.95       11.22      2.28 o 
   3 -10   4        3.98        2.09      1.83 o 
   4 -10   4        7.17        6.33      2.02 o 
   5 -10   4        0.11        0.09      1.01 o 
   6 -10   4       25.95       23.81      1.96 o 
   7 -10   4       12.66       15.85      2.74 o 
  -5  -9   4       10.44       10.37      2.15 o 
  -4  -9   4       36.46       38.56      2.94 o 
  -3  -9   4        4.09        3.52      1.37 o 
  -2  -9   4        0.45        0.26      0.98 o 
  -1  -9   4        3.17        2.48      1.24 o 
   0  -9   4       37.39       41.59      1.96 o 
   1  -9   4        0.56        0.72      1.57 o 
   2  -9   4       10.56       10.18      2.02 o 
   3  -9   4       19.87       18.46      2.28 o 
   4  -9   4        1.06        0.04      0.91 o 
   5  -9   4       35.49       36.62      3.49 o 
   6  -9   4       61.20       62.54      2.66 o 
   7  -9   4        2.10        1.89      1.20 o 
  -6  -8   4        7.98        6.79      2.02 o 
  -5  -8   4        0.22        0.20      1.44 o 
  -4  -8   4       14.96       13.90      2.09 o 
  -3  -8   4        0.07        2.02      1.24 o 
  -2  -8   4       31.46       29.62      2.22 o 
  -1  -8   4        2.93        3.44      0.93 o 
   0  -8   4       58.11       58.86      2.12 o 
   1  -8   4        0.18        0.73      0.91 o 
   2  -8   4        0.04       -0.69      0.56 o 
   3  -8   4       15.95       14.54      2.02 o 
   4  -8   4        0.56       -0.52      0.83 o 
   5  -8   4       27.66       30.49      1.98 o 
   6  -8   4       17.51       19.66      1.75 o 
   7  -8   4       23.48       27.87      2.58 o 
   8  -8   4        9.61       15.09      1.72 o 
  -7  -7   4        0.01       -1.86      1.24 o 
  -6  -7   4        2.23        2.94      1.57 o 
  -5  -7   4      115.92      136.55      5.22 o 
  -4  -7   4       17.83       19.77      2.22 o 
  -3  -7   4       19.13       21.53      1.96 o 
  -2  -7   4       18.70       18.27      1.83 o 
  -1  -7   4       17.93       22.58      1.44 o 
   0  -7   4       79.68       75.99      2.24 o 
   1  -7   4       11.40       11.90      0.78 o 
   2  -7   4       80.86       91.33      1.78 o 
   3  -7   4       34.23       33.23      2.22 o 
   4  -7   4        5.94        3.79      0.96 o 
   5  -7   4        4.80        6.68      1.22 o 
   6  -7   4      187.25      189.08      4.26 o 
   7  -7   4       15.42       17.64      1.72 o 
   8  -7   4        0.06       -0.74      1.07 o 
  -7  -6   4        0.55       -0.59      1.17 o 
  -6  -6   4       40.77       36.40      2.94 o 
  -5  -6   4      217.36      238.85      6.72 o 
  -4  -6   4        0.01        0.52      1.11 o 
  -3  -6   4       46.40       48.80      2.61 o 
  -2  -6   4       27.26       30.36      1.58 o 
  -1  -6   4      272.26      285.61      4.56 o 
   0  -6   4       15.66       16.28      0.95 o 
   1  -6   4       81.42       87.14      2.36 o 
   2  -6   4        0.29        0.04      0.56 o 
   3  -6   4        4.10        7.73      0.90 o 
   4  -6   4      105.91      108.94      2.80 o 
   5  -6   4      148.33      150.69      4.66 o 
   6  -6   4      511.52      505.26      7.49 o 
   7  -6   4        1.24        0.85      1.76 o 
   8  -6   4        6.67        7.63      2.15 o 
  -8  -5   4        1.42       -1.24      1.24 o 
  -7  -5   4        0.03        1.70      1.37 o 
  -6  -5   4        5.86        4.37      1.57 o 
  -5  -5   4       25.68       26.15      1.79 o 
  -4  -5   4       31.83       32.19      1.59 o 
  -3  -5   4       44.71       52.17      1.82 o 
  -2  -5   4      145.56      160.82      2.62 o 
  -1  -5   4       83.38       83.44      1.75 o 
   0  -5   4        2.22        2.15      0.38 o 
   1  -5   4        1.81        1.24      0.39 o 
   2  -5   4      356.37      363.46      3.78 o 
   3  -5   4       12.54       13.28      1.06 o 
   4  -5   4       87.38       84.49      3.13 o 
   5  -5   4      685.80      641.31     11.29 o 
   6  -5   4        6.17        5.61      1.57 o 
   7  -5   4        5.76        4.24      1.50 o 
   8  -5   4       22.61       33.27      2.94 o 
  -8  -4   4        0.06        0.72      1.30 o 
  -7  -4   4       30.70       28.44      2.02 o 
  -6  -4   4      240.96      244.10      4.66 o 
  -5  -4   4        5.28        6.89      0.99 o 
  -4  -4   4      100.44      100.59      2.56 o 
  -3  -4   4       12.47       12.24      0.83 o 
  -2  -4   4      194.65      210.46      3.51 o 
  -1  -4   4       76.84       83.75      2.00 o 
   0  -4   4      349.24      369.46      3.66 o 
   1  -4   4      441.41      492.42      3.94 o 
   2  -4   4       42.67       49.06      0.90 o 
   3  -4   4      139.87      129.57      3.65 o 
   4  -4   4        0.69        0.00      0.85 o 
   5  -4   4      166.64      175.62      4.96 o 
   6  -4   4       53.45       50.37      2.87 o 
   7  -4   4        1.23        0.91      1.50 o 
   8  -4   4       12.78       10.57      2.09 o 
  -9  -3   4        0.07       -0.46      1.30 o 
  -8  -3   4        3.68        6.75      2.06 o 
  -7  -3   4      100.74       96.34      2.93 o 
  -6  -3   4      128.78      138.61      3.30 o 
  -5  -3   4       98.95       97.93      3.46 o 
  -4  -3   4        0.93        1.63      0.78 o 
  -3  -3   4      119.10      125.99      2.62 o 
  -2  -3   4      978.43     1019.52     20.58 o 
  -1  -3   4      291.15      298.87      4.28 o 
   0  -3   4      929.69      971.64      9.71 o 
   1  -3   4      579.36      631.45      6.56 o 
   2  -3   4      223.28      243.33      2.95 o 
   3  -3   4       16.16       17.16      1.57 o 
   4  -3   4      216.92      185.87      4.63 o 
   5  -3   4      176.23      162.71      4.70 o 
   6  -3   4        0.76        0.07      1.17 o 
   7  -3   4        4.22        6.65      1.76 o 
   8  -3   4        1.58        0.91      1.57 o 
  -9  -2   4        2.94        2.29      2.45 o 
  -8  -2   4        0.15       -0.09      0.83 o 
  -7  -2   4       45.02       42.02      1.79 o 
  -6  -2   4       17.79       19.51      1.70 o 
  -5  -2   4      236.35      237.48      5.48 o 
  -4  -2   4       72.24       94.73      3.07 o 
  -3  -2   4     1166.55     1270.25     19.44 o 
  -2  -2   4     1007.20     1071.16     13.76 o 
  -1  -2   4       73.38       71.34      1.56 o 
   0  -2   4        2.64        1.21      0.78 o 
   1  -2   4     2528.86     2569.40     32.78 o 
   2  -2   4       34.40       27.38      2.38 o 
   3  -2   4        5.90        6.59      1.11 o 
   4  -2   4       24.71       31.38      2.02 o 
   5  -2   4       54.11       55.26      2.94 o 
   6  -2   4        2.94        2.94      1.44 o 
   7  -2   4        4.28        3.85      1.63 o 
   8  -2   4       23.06       33.86      2.87 o 
 -10  -1   4        0.49        0.13      1.37 o 
  -9  -1   4        1.11        0.63      0.73 o 
  -8  -1   4      110.20      111.43      4.11 o 
  -7  -1   4       86.23       94.99      3.65 o 
  -6  -1   4       24.61       26.16      1.89 o 
  -5  -1   4       22.19       13.39      0.92 o 
  -4  -1   4      188.63      202.15      5.28 o 
  -3  -1   4      833.34      855.34     11.87 o 
  -2  -1   4      130.41      125.80      2.12 o 
  -1  -1   4      153.53      160.87      2.33 o 
   0  -1   4      163.22      168.15      2.32 o 
   1  -1   4      213.63      213.05      2.71 o 
   2  -1   4      850.51      895.36      9.66 o 
   3  -1   4       44.35       43.89      1.57 o 
   4  -1   4        3.26        1.17      1.04 o 
   5  -1   4      392.71      410.36      8.61 o 
   6  -1   4        1.19       -0.98      1.37 o 
   7  -1   4        0.17       -1.44      1.30 o 
   8  -1   4        0.09        0.52      1.70 o 
 -10   0   4        9.11        9.85      1.96 o 
  -9   0   4       36.91       38.74      1.55 o 
  -8   0   4        9.71        6.14      1.47 o 
  -7   0   4      263.09      244.68      4.19 o 
  -6   0   4      179.49      168.81      3.16 o 
  -5   0   4      174.02      188.79      5.45 o 
  -4   0   4      364.62      378.14      5.87 o 
  -3   0   4       12.82        8.91      0.49 o 
  -2   0   4      178.36      170.90      2.40 o 
  -1   0   4      159.40      147.72      2.51 o 
   0   0   4       29.62       27.04      0.83 o 
   1   0   4        1.58        1.53      0.85 o 
   2   0   4       25.96       35.46      1.03 o 
   3   0   4       70.14       63.48      1.57 o 
   4   0   4      132.60      133.29      4.18 o 
   5   0   4      205.30      213.47      5.87 o 
   6   0   4        0.29       -1.37      1.24 o 
   7   0   4        0.06        0.13      1.63 o 
 -10   1   4       15.40       17.03      2.35 o 
  -9   1   4       46.05       40.24      1.97 o 
  -8   1   4      418.83      411.76      4.87 o 
  -7   1   4       28.06       32.24      1.54 o 
  -6   1   4       10.34       13.71      0.97 o 
  -5   1   4      183.85      184.24      3.09 o 
  -4   1   4      460.25      484.69      5.65 o 
  -3   1   4       41.33       43.52      1.27 o 
  -2   1   4        5.94        5.89      0.45 o 
  -1   1   4       41.39       50.24      1.24 o 
   0   1   4        6.38       10.00      0.59 o 
   1   1   4       94.82       93.63      1.75 o 
   2   1   4        3.99        3.93      0.75 o 
   3   1   4      187.62      195.72      2.99 o 
   4   1   4        3.07        5.15      1.37 o 
   5   1   4      109.70      111.69      4.31 o 
   6   1   4        2.04        2.09      1.63 o 
   7   1   4        3.30        2.09      1.70 o 
 -11   2   4        0.12       -0.72      1.44 o 
 -10   2   4        0.44        1.24      1.30 o 
  -9   2   4       10.46       11.55      1.96 o 
  -8   2   4      794.46      802.90      9.77 o 
  -7   2   4       38.81       40.37      1.23 o 
  -6   2   4        3.09        2.24      0.45 o 
  -5   2   4      148.28      159.22      2.82 o 
  -4   2   4       37.18       42.74      1.34 o 
  -3   2   4       97.50      103.04      1.91 o 
  -2   2   4      800.33      753.49     10.70 o 
  -1   2   4      324.14      309.71      3.62 o 
   0   2   4       11.94       12.82      0.73 o 
   1   2   4       90.23       80.37      1.69 o 
   2   2   4      110.75      102.27      2.08 o 
   3   2   4        6.23        8.10      0.80 o 
   4   2   4      244.23      260.53      5.38 o 
   5   2   4        0.01       -0.20      1.50 o 
   6   2   4       37.75       39.34      3.07 o 
   7   2   4        0.10       -0.78      1.57 o 
 -11   3   4        0.00        1.50      1.57 o 
 -10   3   4        1.09        1.83      1.50 o 
  -9   3   4        1.55        2.09      1.50 o 
  -8   3   4      150.28      163.95      3.56 o 
  -7   3   4        1.57        0.48      0.68 o 
  -6   3   4       12.24        9.27      0.86 o 
  -5   3   4        0.03        1.43      0.62 o 
  -4   3   4        4.77        6.85      0.69 o 
  -3   3   4        0.05        0.51      0.44 o 
  -2   3   4      187.61      191.35      2.48 o 
  -1   3   4       57.45       57.68      1.34 o 
   0   3   4       34.90       32.58      1.40 o 
   1   3   4       52.98       44.35      1.86 o 
   2   3   4        5.73        4.38      0.72 o 
   3   3   4       48.49       48.84      1.65 o 
   4   3   4       32.26       34.88      1.59 o 
   5   3   4       71.67       77.18      3.85 o 
   6   3   4        7.62        4.57      1.96 o 
 -11   4   4        0.13        0.91      1.50 o 
 -10   4   4        4.57        3.91      1.76 o 
  -9   4   4        1.43        0.52      1.37 o 
  -8   4   4        1.22        0.54      0.74 o 
  -7   4   4      124.92      128.06      2.90 o 
  -6   4   4        2.00        1.65      0.58 o 
  -5   4   4       37.44       34.75      1.86 o 
  -4   4   4       32.04       26.99      1.70 o 
  -3   4   4       37.70       21.80      1.11 o 
  -2   4   4      306.49      300.63      4.83 o 
  -1   4   4        6.05       10.51      0.76 o 
   0   4   4        1.03        1.00      0.98 o 
   1   4   4        0.86        1.22      0.62 o 
   2   4   4       92.32       89.17      2.90 o 
   3   4   4        8.36        7.26      0.99 o 
   4   4   4        0.22       -0.51      0.88 o 
   5   4   4        7.54        4.44      1.83 o 
   6   4   4        4.86        1.63      1.83 o 
 -11   5   4        0.68        2.02      1.83 o 
 -10   5   4        7.77        6.00      1.96 o 
  -9   5   4        3.86        3.72      1.63 o 
  -8   5   4       79.70       88.96      2.58 o 
  -7   5   4       19.00       20.47      1.33 o 
  -6   5   4       56.04       47.15      1.69 o 
  -5   5   4       30.73       30.01      1.35 o 
  -4   5   4       39.67       32.46      2.74 o 
  -3   5   4        0.78        0.94      3.16 o 
  -2   5   4        4.08        5.22      0.75 o 
  -1   5   4       16.61       12.73      0.88 o 
   0   5   4        3.05        0.62      0.60 o 
   1   5   4       20.53       17.71      1.17 o 
   2   5   4        0.33       -0.70      1.24 o 
   3   5   4       31.69       30.27      1.63 o 
   4   5   4        0.04       -1.32      0.88 o 
   5   5   4       13.35       12.98      2.35 o 
 -11   6   4        0.50        0.13      1.57 o 
 -10   6   4        5.90        6.33      2.02 o 
  -9   6   4        0.31        0.85      1.50 o 
  -8   6   4        0.12        0.28      0.75 o 
  -7   6   4       19.13       21.76      2.67 o 
  -6   6   4        0.26        1.50      0.64 o 
  -5   6   4        5.83       10.32      0.97 o 
  -4   6   4       13.59       19.75      1.73 o 
  -3   6   4        1.21       -0.42      0.60 o 
  -2   6   4       81.50       86.74      1.95 o 
  -1   6   4       26.85       26.14      1.25 o 
   0   6   4       49.25       51.25      2.87 o 
   1   6   4      184.94      195.18      3.66 o 
   2   6   4        0.07        0.02      0.85 o 
   3   6   4        0.00       -1.38      0.92 o 
   4   6   4        0.22        1.23      1.40 o 
 -10   7   4        4.79        6.26      2.22 o 
  -9   7   4        0.09        1.83      1.57 o 
  -8   7   4       18.40       17.68      2.35 o 
  -7   7   4        3.83        2.55      1.21 o 
  -6   7   4       17.00       18.16      1.25 o 
  -5   7   4       84.67       85.46      2.34 o 
  -4   7   4        5.32       11.05      1.08 o 
  -3   7   4      253.88      278.77      5.94 o 
  -2   7   4        2.07        7.83      1.24 o 
  -1   7   4       25.43       21.01      1.83 o 
   0   7   4       13.45        7.65      1.34 o 
   1   7   4       35.94       41.59      1.88 o 
   2   7   4       11.25        9.66      1.30 o 
   3   7   4        2.51        1.25      1.13 o 
   4   7   4        2.74        2.97      1.73 o 
 -10   8   4        0.70       -0.39      1.63 o 
  -9   8   4        6.53        5.22      1.89 o 
  -8   8   4        3.84        7.24      1.89 o 
  -7   8   4       37.72       30.64      1.65 o 
  -6   8   4        1.02        1.31      0.82 o 
  -5   8   4        2.57        2.78      0.85 o 
  -4   8   4      448.38      468.49      8.68 o 
  -3   8   4      410.53      362.54      7.37 o 
  -2   8   4      123.31      136.48      4.18 o 
  -1   8   4        0.41        0.07      1.11 o 
   0   8   4        0.04       -0.45      0.80 o 
   1   8   4        7.70        7.75      1.73 o 
   2   8   4        4.91        4.43      1.40 o 
   3   8   4        0.53        0.26      1.53 o 
 -10   9   4        0.06       -0.85      1.57 o 
  -9   9   4        1.17        4.37      1.96 o 
  -8   9   4        3.79        3.33      1.76 o 
  -7   9   4        0.71        2.09      1.34 o 
  -6   9   4        0.62        0.10      0.82 o 
  -5   9   4        1.11       -0.48      0.83 o 
  -4   9   4       12.59       15.44      1.42 o 
  -3   9   4        0.67        0.59      1.24 o 
  -2   9   4       10.85       13.24      1.70 o 
  -1   9   4        6.58        7.89      1.57 o 
   0   9   4        9.99        5.48      1.63 o 
   1   9   4       20.83       21.38      1.75 o 
   2   9   4        1.00        0.48      1.22 o 
  -9  10   4        0.01       -1.24      1.50 o 
  -8  10   4        2.48        2.41      1.76 o 
  -7  10   4        2.87        3.13      0.97 o 
  -6  10   4        0.04       -0.13      0.85 o 
  -5  10   4        0.91        1.05      0.98 o 
  -4  10   4       28.04       34.19      2.54 o 
  -3  10   4        2.64        0.20      1.17 o 
  -2  10   4        0.10        1.04      1.30 o 
  -1  10   4        0.24        0.00      1.17 o 
   0  10   4        0.28       -1.17      1.24 o 
  -8  11   4       25.54       16.18      2.54 o 
  -7  11   4        9.90        7.50      1.96 o 
  -6  11   4        0.75        0.25      1.86 o 
  -5  11   4        0.17        2.33      1.08 o 
  -4  11   4        0.32        1.83      1.44 o 
  -3  11   4        4.95        5.02      1.63 o 
  -2  11   4        0.58       -0.91      1.17 o 
  -1  11   4        0.01       -1.30      1.24 o 
  -6  12   4        0.31       -0.05      1.03 o 
  -5  12   4       18.36       27.14      2.54 o 
  -4  12   4       64.89       64.39      3.72 o 
   0 -12   5       16.52       15.98      2.22 o 
   1 -12   5        0.00       -2.61      2.02 o 
   2 -12   5       11.47       16.31      2.94 o 
   3 -12   5       15.57       14.74      2.87 o 
  -2 -11   5        2.68        3.52      1.57 o 
  -1 -11   5        0.82        0.26      1.24 o 
   0 -11   5       10.38       13.13      1.76 o 
   1 -11   5        3.48        3.65      2.22 o 
   2 -11   5        0.01       -0.46      1.76 o 
   3 -11   5       11.44       14.81      2.67 o 
   4 -11   5        0.78        1.17      1.76 o 
   5 -11   5        0.50       -1.89      1.83 o 
  -4 -10   5       23.34       20.36      2.61 o 
  -3 -10   5        0.60       -0.26      1.24 o 
  -2 -10   5        2.75        2.22      1.30 o 
  -1 -10   5       31.95       40.64      2.81 o 
   0 -10   5       27.96       28.60      1.92 o 
   1 -10   5        3.61        3.66      1.16 o 
   2 -10   5       18.69       27.14      3.07 o 
   3 -10   5        1.83        3.39      1.96 o 
   4 -10   5        2.66       -0.78      1.57 o 
   5 -10   5        0.26       -0.20      1.70 o 
   6 -10   5        3.64        4.63      1.96 o 
  -5  -9   5        1.85        0.91      1.50 o 
  -4  -9   5        0.03        0.33      1.30 o 
  -3  -9   5        0.02       -0.65      0.91 o 
  -2  -9   5        2.88        3.65      1.37 o 
  -1  -9   5       11.87        9.12      1.31 o 
   0  -9   5       77.36       79.41      2.66 o 
   1  -9   5       10.04        8.96      1.73 o 
   2  -9   5       10.02       10.18      2.22 o 
   3  -9   5        0.63        0.46      1.63 o 
   4  -9   5        6.39        6.85      1.89 o 
   5  -9   5       11.49       15.54      1.57 o 
   6  -9   5        2.13        2.92      1.22 o 
  -6  -8   5        1.93        1.30      1.57 o 
  -5  -8   5        0.08        0.72      1.37 o 
  -4  -8   5       21.58       17.42      2.28 o 
  -3  -8   5        3.65        5.02      1.50 o 
  -2  -8   5        0.29        0.65      0.95 o 
  -1  -8   5        3.78        4.85      1.08 o 
   0  -8   5       25.60       26.68      1.58 o 
   1  -8   5        0.00       -0.61      0.88 o 
   2  -8   5       72.45       72.55      3.65 o 
   3  -8   5        2.88        1.04      1.37 o 
   4  -8   5       16.73       19.31      1.56 o 
   5  -8   5       25.01       26.52      1.87 o 
   6  -8   5        1.49       -0.55      1.01 o 
   7  -8   5        0.69       -0.42      1.08 o 
  -7  -7   5        0.03        0.26      1.57 o 
  -6  -7   5        0.00        0.33      1.30 o 
  -5  -7   5       23.22       20.68      2.41 o 
  -4  -7   5       16.73       11.94      1.89 o 
  -3  -7   5        0.84        0.91      1.11 o 
  -2  -7   5        8.42       11.55      1.44 o 
  -1  -7   5        0.02       -0.08      0.68 o 
   0  -7   5       13.07       14.69      2.02 o 
   1  -7   5       54.95       56.75      2.94 o 
   2  -7   5       20.65       22.77      2.22 o 
   3  -7   5       16.74       16.33      1.63 o 
   4  -7   5        0.15        1.05      0.97 o 
   5  -7   5      155.04      150.32      3.74 o 
   6  -7   5       26.59       27.48      1.98 o 
   7  -7   5        8.07        9.24      1.53 o 
  -7  -6   5       12.06       14.09      2.28 o 
  -6  -6   5       41.23       43.32      3.13 o 
  -5  -6   5       77.24       75.35      2.70 o 
  -4  -6   5        6.12        7.73      1.04 o 
  -3  -6   5        5.70        5.54      0.92 o 
  -2  -6   5        0.14        0.66      0.54 o 
  -1  -6   5      112.95       98.38      2.05 o 
   0  -6   5        1.96        3.08      0.54 o 
   1  -6   5      145.65      146.03      2.25 o 
   2  -6   5      114.18      116.12      2.72 o 
   3  -6   5       11.76       14.73      1.22 o 
   4  -6   5       75.90       76.62      2.48 o 
   5  -6   5      251.90      252.34      4.84 o 
   6  -6   5        6.04        5.15      1.70 o 
   7  -6   5        7.28        9.00      1.89 o 
  -8  -5   5        2.50        5.87      1.70 o 
  -7  -5   5       41.16       44.54      3.39 o 
  -6  -5   5        0.05        0.10      0.97 o 
  -5  -5   5       61.04       59.76      2.33 o 
  -4  -5   5        2.03        1.57      0.74 o 
  -3  -5   5      124.36      136.02      2.57 o 
  -2  -5   5       14.52       19.49      1.23 o 
  -1  -5   5      384.99      375.70      3.64 o 
   0  -5   5        4.26        5.51      0.70 o 
   1  -5   5        1.53        2.97      0.40 o 
   2  -5   5       53.57       64.77      1.96 o 
   3  -5   5        0.80        0.72      0.91 o 
   4  -5   5       61.81       57.67      2.94 o 
   5  -5   5       84.79       85.40      3.72 o 
   6  -5   5       35.59       31.25      2.61 o 
   7  -5   5       16.67       19.38      2.28 o 
  -9  -4   5        8.92        7.11      1.89 o 
  -8  -4   5        0.39        0.89      0.99 o 
  -7  -4   5        3.45        4.26      1.13 o 
  -6  -4   5      299.85      312.70      5.49 o 
  -5  -4   5       10.88       10.42      0.89 o 
  -4  -4   5      118.51      130.74      4.11 o 
  -3  -4   5       18.04       21.09      1.30 o 
  -2  -4   5       14.89        7.91      0.86 o 
  -1  -4   5      167.65      153.19      2.83 o 
   0  -4   5      102.10      134.60      1.92 o 
   1  -4   5      279.63      305.87      3.98 o 
   2  -4   5      103.90      106.58      1.85 o 
   3  -4   5       66.61       54.80      2.54 o 
   4  -4   5        0.01       -0.33      1.11 o 
   5  -4   5      377.63      366.59      7.89 o 
   6  -4   5       37.09       34.06      2.67 o 
   7  -4   5        0.70       -0.07      1.30 o 
  -9  -3   5        0.25       -0.37      1.76 o 
  -8  -3   5        3.88        5.26      1.13 o 
  -7  -3   5       72.12       69.92      2.08 o 
  -6  -3   5      536.57      537.39     10.37 o 
  -5  -3   5       27.42       29.36      1.96 o 
  -4  -3   5      253.75      262.79      5.87 o 
  -3  -3   5       81.35      107.34      2.43 o 
  -2  -3   5      926.92     1060.13     11.10 o 
  -1  -3   5       41.68       41.50      1.38 o 
   0  -3   5      320.50      348.33      7.93 o 
   1  -3   5        1.92        1.66      0.48 o 
   2  -3   5       33.59       45.16      1.16 o 
   3  -3   5      220.01      205.51      4.96 o 
   4  -3   5       80.40       81.49      3.26 o 
   5  -3   5      890.65      910.38     15.13 o 
   6  -3   5       16.33       21.99      2.28 o 
   7  -3   5        7.40        6.79      1.89 o 
 -10  -2   5        0.96        1.84      0.95 o 
  -9  -2   5       11.69       11.55      1.43 o 
  -8  -2   5        3.70        3.91      1.37 o 
  -7  -2   5        4.78        2.74      1.37 o 
  -6  -2   5       19.97       19.25      1.76 o 
  -5  -2   5       95.17       93.69      3.26 o 
  -4  -2   5      250.39      286.08      6.00 o 
  -3  -2   5      428.66      446.37      6.65 o 
  -2  -2   5        6.95        8.45      1.14 o 
  -1  -2   5       38.45       47.56      1.39 o 
   0  -2   5        0.90        0.36      0.59 o 
   1  -2   5      676.08      708.95      7.36 o 
   2  -2   5       11.67       12.45      0.67 o 
   3  -2   5      128.86      122.85      3.72 o 
   4  -2   5      693.84      665.09     11.61 o 
   5  -2   5        9.89        9.98      1.89 o 
   6  -2   5        5.46        4.83      1.63 o 
   7  -2   5       22.29       28.12      2.67 o 
  -9  -1   5        0.94        1.63      1.30 o 
  -8  -1   5       44.52       44.76      2.74 o 
  -7  -1   5      243.72      250.22      4.29 o 
  -6  -1   5        0.06        0.88      0.59 o 
  -5  -1   5      161.79      155.77      3.59 o 
  -4  -1   5       58.63       58.12      1.22 o 
  -3  -1   5      442.59      479.88      6.23 o 
  -2  -1   5       25.57       36.71      1.20 o 
  -1  -1   5      422.02      468.30      5.28 o 
   0  -1   5      549.48      555.63      5.96 o 
   1  -1   5      135.01      124.20      2.04 o 
   2  -1   5       45.60       57.28      1.34 o 
   3  -1   5       23.95       23.94      1.83 o 
   4  -1   5      179.35      188.03      5.22 o 
   5  -1   5      106.12      101.32      4.11 o 
   6  -1   5        0.25       -1.50      1.30 o 
   7  -1   5       16.41       15.72      2.61 o 
  -9   0   5        0.13       -0.78      0.98 o 
  -8   0   5      134.75      139.99      3.30 o 
  -7   0   5      228.69      216.58      3.92 o 
  -6   0   5        9.76       14.18      0.94 o 
  -5   0   5       21.39       21.19      1.10 o 
  -4   0   5       64.05       69.23      1.33 o 
  -3   0   5     1077.24     1060.69      8.57 o 
  -2   0   5      336.94      345.09      4.17 o 
  -1   0   5      749.47      759.36      7.73 o 
   0   0   5      488.01      526.29      5.72 o 
   1   0   5      142.77      159.89      2.49 o 
   2   0   5        0.01        0.27      0.43 o 
   3   0   5      198.28      177.65      4.76 o 
   4   0   5      345.95      348.45      7.76 o 
   5   0   5        1.48        1.76      1.57 o 
   6   0   5        1.28        2.67      1.63 o 
   7   0   5        0.53       -0.13      1.63 o 
 -10   1   5        1.10        1.76      1.30 o 
  -9   1   5        4.94        4.99      1.04 o 
  -8   1   5      112.44      114.27      2.97 o 
  -7   1   5       35.77       37.65      1.79 o 
  -6   1   5      148.93      150.59      5.87 o 
  -5   1   5        7.61       11.16      0.83 o 
  -4   1   5     1005.60     1001.99     12.08 o 
  -3   1   5      302.83      326.61      3.24 o 
  -2   1   5       30.54       34.71      1.03 o 
  -1   1   5       12.07       10.89      0.71 o 
   0   1   5     1247.58     1284.50     12.38 o 
   1   1   5       52.58       43.57      1.30 o 
   2   1   5        1.76        1.27      0.52 o 
   3   1   5       52.11       56.12      1.63 o 
   4   1   5       22.50       31.97      2.74 o 
   5   1   5        0.02       -0.91      1.37 o 
   6   1   5        0.25       -2.15      1.44 o 
 -11   2   5        0.31       -0.65      1.37 o 
 -10   2   5        3.76        4.31      1.63 o 
  -9   2   5       67.75       68.26      3.07 o 
  -8   2   5       27.80       29.66      1.77 o 
  -7   2   5        8.99       10.95      1.30 o 
  -6   2   5        9.76        7.43      0.81 o 
  -5   2   5      151.90      160.16      2.88 o 
  -4   2   5      470.01      495.80      5.88 o 
  -3   2   5       42.97       37.14      1.22 o 
  -2   2   5       91.61       91.70      1.92 o 
  -1   2   5       38.40       42.83      1.18 o 
   0   2   5      209.16      214.61      3.09 o 
   1   2   5      157.42      152.30      2.59 o 
   2   2   5        2.34        2.84      1.17 o 
   3   2   5        2.58        1.02      0.74 o 
   4   2   5      244.35      247.85      6.65 o 
   5   2   5        1.04       -0.13      1.70 o 
   6   2   5        2.07        3.07      1.89 o 
 -11   3   5        3.79        4.04      1.76 o 
 -10   3   5       14.07       14.87      2.22 o 
  -9   3   5        6.93        7.77      1.37 o 
  -8   3   5      102.95       91.10      2.65 o 
  -7   3   5       47.26       45.51      1.77 o 
  -6   3   5       13.00       14.47      1.00 o 
  -5   3   5      103.10      105.33      2.32 o 
  -4   3   5       28.84       35.56      1.29 o 
  -3   3   5       12.97       16.12      0.94 o 
  -2   3   5      212.41      223.88      3.00 o 
  -1   3   5        4.34        5.22      0.58 o 
   0   3   5        0.03        0.26      0.46 o 
   1   3   5       13.46       13.33      0.94 o 
   2   3   5       20.33       17.35      1.08 o 
   3   3   5      137.34      145.70      3.01 o 
   4   3   5       59.57       68.51      3.78 o 
   5   3   5        0.20       -1.37      1.50 o 
   6   3   5        0.08       -0.78      1.83 o 
 -11   4   5        5.42        5.02      1.89 o 
 -10   4   5       35.23       33.14      3.13 o 
  -9   4   5      166.42      160.89      3.79 o 
  -8   4   5       28.53       28.98      1.63 o 
  -7   4   5        1.69        1.84      0.71 o 
  -6   4   5       66.50       67.61      2.02 o 
  -5   4   5      198.38      216.17      3.63 o 
  -4   4   5       10.08        8.60      0.81 o 
  -3   4   5        1.18        0.18      0.50 o 
  -2   4   5        0.64        0.34      0.42 o 
  -1   4   5        0.67       -0.06      0.45 o 
   0   4   5        2.60        0.85      0.58 o 
   1   4   5        0.73        2.11      0.71 o 
   2   4   5       20.08       17.55      1.21 o 
   3   4   5       11.06       12.76      1.22 o 
   4   4   5       20.53       21.86      2.61 o 
   5   4   5        0.68       -2.35      1.57 o 
 -11   5   5        0.05       -0.72      1.37 o 
 -10   5   5        7.02        6.13      2.02 o 
  -9   5   5      280.30      291.75      8.29 o 
  -8   5   5       23.29       26.77      3.36 o 
  -7   5   5        1.03        2.62      0.77 o 
  -6   5   5       31.71       28.00      1.73 o 
  -5   5   5       12.06        9.00      0.92 o 
  -4   5   5       26.34       20.18      1.13 o 
  -2   5   5       25.09       29.70      1.14 o 
  -1   5   5        0.30       -0.42      1.14 o 
   0   5   5        0.19        1.02      0.67 o 
   1   5   5       31.13       30.97      3.43 o 
   2   5   5        0.01       -0.39      0.95 o 
   3   5   5       78.81       85.55      4.01 o 
   4   5   5        0.84        2.61      1.76 o 
 -11   6   5        0.64        2.35      1.89 o 
 -10   6   5        1.03       -0.20      1.50 o 
  -9   6   5       57.69       62.30      3.98 o 
  -8   6   5        0.99        0.61      1.04 o 
  -7   6   5        7.38        8.48      1.03 o 
  -6   6   5        1.52        0.68      0.64 o 
  -5   6   5        2.97        0.42      0.66 o 
  -4   6   5        0.27        0.48      0.68 o 
  -3   6   5        0.02       -0.13      0.78 o 
  -2   6   5        0.88       -0.52      0.85 o 
  -1   6   5        2.43        0.70      1.73 o 
   0   6   5        8.94        5.39      1.14 o 
   1   6   5        0.08        0.15      0.81 o 
   2   6   5       27.49       25.17      4.21 o 
   3   6   5       12.08       19.66      1.96 o 
   4   6   5       17.01       16.77      2.54 o 
 -10   7   5        1.06        0.07      1.57 o 
  -9   7   5        0.56       -1.30      1.30 o 
  -8   7   5       26.82       32.24      1.78 o 
  -7   7   5        3.71        2.19      0.86 o 
  -6   7   5        8.10        6.94      0.98 o 
  -5   7   5       10.54       10.23      1.12 o 
  -4   7   5        1.91        3.55      1.40 o 
  -3   7   5       14.89       24.92      1.96 o 
  -2   7   5       10.40       12.40      1.57 o 
  -1   7   5        0.70        1.57      1.17 o 
   0   7   5        0.10       -0.13      1.08 o 
   1   7   5       13.95       11.71      1.33 o 
   2   7   5        0.38        0.51      1.02 o 
   3   7   5        1.08       -1.29      1.04 o 
 -10   8   5        0.83        0.46      1.76 o 
  -9   8   5       10.55       13.90      2.41 o 
  -8   8   5        0.78        1.07      0.95 o 
  -7   8   5       10.91       14.07      1.79 o 
  -6   8   5        4.18        0.22      0.98 o 
  -5   8   5        2.76       -0.23      2.15 o 
  -4   8   5        2.46        3.46      1.30 o 
  -3   8   5        0.35        2.35      1.17 o 
  -2   8   5        0.73       -0.39      1.04 o 
  -1   8   5        2.22        2.15      1.24 o 
   0   8   5        8.82        5.41      1.57 o 
   1   8   5        1.11        1.23      1.06 o 
   2   8   5       11.53       10.87      1.50 o 
  -9   9   5        0.04       -0.39      1.50 o 
  -8   9   5        0.36        0.14      1.01 o 
  -7   9   5        0.08       -0.55      0.83 o 
  -6   9   5        0.30        0.68      0.87 o 
  -5   9   5        4.43        5.39      2.71 o 
  -4   9   5        6.04        5.68      1.50 o 
  -3   9   5       19.19       14.03      1.89 o 
  -2   9   5        1.67        0.26      1.24 o 
  -1   9   5        5.61        4.31      1.44 o 
   0   9   5       27.38       27.73      2.48 o 
   1   9   5        0.19       -0.33      1.44 o 
  -9  10   5        5.57        5.15      1.96 o 
  -8  10   5        2.65        0.78      1.50 o 
  -7  10   5        4.59        6.33      1.50 o 
  -6  10   5        9.50       11.73      1.89 o 
  -5  10   5        0.23        1.11      1.30 o 
  -4  10   5       45.59       50.37      3.07 o 
  -3  10   5        0.01        0.26      1.24 o 
  -2  10   5        0.64        0.26      1.30 o 
  -1  10   5        3.53        2.28      1.30 o 
   0  10   5       11.11        6.98      1.83 o 
  -7  11   5        0.13        0.55      0.94 o 
  -6  11   5        3.80        5.68      1.25 o 
  -5  11   5       68.79       66.35      3.59 o 
  -4  11   5       79.79       77.38      3.91 o 
  -2  11   5        0.02       -1.17      1.24 o 
  -2 -11   6        0.60        1.37      1.37 o 
  -1 -11   6        7.94        6.46      1.70 o 
   0 -11   6       62.58       81.55      5.15 o 
   1 -11   6        4.86        6.13      2.41 o 
   2 -11   6        0.95       -0.20      1.96 o 
   3 -11   6        3.05        0.59      1.89 o 
   4 -11   6        3.95        7.63      2.35 o 
  -3 -10   6        0.03       -0.59      1.30 o 
  -2 -10   6       24.54       29.62      2.67 o 
  -1 -10   6       69.79       76.85      3.00 o 
   0 -10   6      107.16      118.07      3.45 o 
   1 -10   6       40.06       43.25      3.65 o 
   2 -10   6        0.27        0.20      1.76 o 
   3 -10   6        0.59        1.70      1.83 o 
   4 -10   6        0.14        0.72      1.76 o 
   5 -10   6        0.14       -1.50      1.63 o 
  -5  -9   6        0.71        0.20      1.44 o 
  -4  -9   6        0.60        0.00      1.24 o 
  -3  -9   6        0.02       -0.52      1.17 o 
  -2  -9   6        4.51        3.64      1.20 o 
  -1  -9   6       59.68       60.75      2.57 o 
   0  -9   6        0.09        0.04      0.91 o 
   1  -9   6       64.23       67.27      4.11 o 
   2  -9   6       60.57       64.78      3.91 o 
   3  -9   6        0.09        0.52      1.76 o 
   4  -9   6       14.87       16.96      2.48 o 
   5  -9   6        1.54        0.65      1.70 o 
   6  -9   6        2.91        2.94      1.89 o 
  -6  -8   6        9.38       10.50      2.22 o 
  -5  -8   6       26.49       28.97      2.81 o 
  -4  -8   6        4.76        4.31      1.57 o 
  -3  -8   6       12.54       12.40      1.89 o 
  -2  -8   6        0.14       -0.25      1.14 o 
  -1  -8   6       63.92       65.08      2.49 o 
   0  -8   6        6.81        4.76      1.37 o 
   1  -8   6        0.68        3.59      1.70 o 
   2  -8   6       65.27       66.22      3.78 o 
   3  -8   6       10.76       10.31      1.96 o 
   4  -8   6        2.33        6.33      1.83 o 
   5  -8   6       64.09       62.23      2.70 o 
   6  -8   6        3.07        2.88      1.24 o 
  -7  -7   6        0.63        1.17      1.63 o 
  -6  -7   6        3.13        4.24      1.70 o 
  -5  -7   6       63.65       58.80      2.47 o 
  -4  -7   6        1.11        1.17      0.85 o 
  -3  -7   6       28.94       31.05      1.52 o 
  -2  -7   6       70.10       75.72      2.07 o 
  -1  -7   6       51.73       48.99      1.64 o 
   0  -7   6        7.74        9.12      1.09 o 
   1  -7   6       34.20       36.40      2.81 o 
   2  -7   6        5.09        8.02      1.76 o 
   3  -7   6        6.16        2.87      1.50 o 
   4  -7   6        1.21        2.26      1.04 o 
   5  -7   6        2.01        1.19      1.03 o 
   6  -7   6        4.38        3.75      1.29 o 
  -7  -6   6        5.12        5.12      1.50 o 
  -6  -6   6        4.54        5.59      1.24 o 
  -5  -6   6        3.70        3.14      1.24 o 
  -4  -6   6        0.01        0.02      0.81 o 
  -3  -6   6       49.00       45.96      1.68 o 
  -2  -6   6       11.34       10.39      1.49 o 
  -1  -6   6       66.41       71.75      1.80 o 
   0  -6   6        9.37        9.45      0.78 o 
   1  -6   6       59.00       57.32      1.43 o 
   2  -6   6        0.00       -0.72      1.11 o 
   3  -6   6       18.51       19.13      1.45 o 
   4  -6   6       34.46       29.95      2.61 o 
   5  -6   6        5.07        5.02      1.63 o 
   6  -6   6        1.47        2.28      1.44 o 
   7  -6   6        0.28       -1.37      1.57 o 
  -8  -5   6        2.51        5.05      1.70 o 
  -7  -5   6        2.94        5.87      2.54 o 
  -6  -5   6        0.54        0.85      0.87 o 
  -5  -5   6       35.16       31.85      4.27 o 
  -4  -5   6       39.87       43.84      2.54 o 
  -3  -5   6       14.06       20.47      1.39 o 
  -2  -5   6        0.65        0.26      0.56 o 
  -1  -5   6        5.84        3.29      0.74 o 
   0  -5   6       33.65       32.90      1.38 o 
   1  -5   6      242.13      243.37      3.01 o 
   2  -5   6       42.61       38.69      2.35 o 
   3  -5   6       26.90       27.14      2.15 o 
   4  -5   6       66.17       55.00      3.13 o 
   5  -5   6       11.83        8.16      1.76 o 
   6  -5   6        0.70        0.85      1.44 o 
   7  -5   6        4.71        3.91      1.83 o 
  -9  -4   6        0.58        1.26      1.15 o 
  -8  -4   6        0.18       -1.03      0.69 o 
  -7  -4   6        9.14       10.24      1.36 o 
  -6  -4   6       63.32       65.90      3.39 o 
  -5  -4   6       21.56       22.31      1.96 o 
  -4  -4   6        2.36        2.20      0.82 o 
  -3  -4   6       14.43       15.34      1.37 o 
  -2  -4   6        4.12        5.08      3.07 o 
  -1  -4   6       29.65       26.89      1.89 o 
   0  -4   6      116.97       99.56      2.81 o 
   1  -4   6       25.81       18.22      1.11 o 
   2  -4   6       33.12       35.82      2.15 o 
   3  -4   6        2.15        2.81      1.24 o 
   4  -4   6      365.65      339.77      7.57 o 
   5  -4   6       13.40       12.33      1.89 o 
   6  -4   6       13.22       15.72      2.22 o 
   7  -4   6        0.02       -1.50      1.63 o 
  -9  -3   6        0.18        1.82      1.13 o 
  -8  -3   6       34.92       40.01      1.79 o 
  -7  -3   6      115.86      119.91      4.57 o 
  -6  -3   6       61.96       61.72      3.13 o 
  -5  -3   6       32.40       27.40      1.96 o 
  -4  -3   6       60.50       57.16      1.93 o 
  -3  -3   6       57.46       58.55      1.86 o 
  -2  -3   6       85.45       70.83      1.95 o 
  -1  -3   6       74.84       67.09      3.82 o 
   0  -3   6      546.13      540.17      7.99 o 
   1  -3   6      309.70      325.23      4.57 o 
   2  -3   6       26.30       27.47      1.89 o 
   3  -3   6      122.21      123.96      3.98 o 
   4  -3   6      470.43      476.32      9.46 o 
   5  -3   6       14.42       17.68      2.09 o 
   6  -3   6       17.02       20.88      2.41 o 
   7  -3   6        0.02       -2.15      1.44 o 
 -10  -2   6        4.60        6.86      1.45 o 
  -9  -2   6        4.54        6.65      1.70 o 
  -8  -2   6       67.54       70.46      3.59 o 
  -7  -2   6        0.00       -0.26      1.17 o 
  -6  -2   6       70.01       63.41      2.94 o 
  -5  -2   6        0.38        0.13      0.72 o 
  -4  -2   6       65.65       73.19      3.65 o 
  -3  -2   6        5.12       12.90      1.14 o 
  -2  -2   6      449.89      439.30      7.24 o 
  -1  -2   6        4.71        5.65      0.67 o 
   0  -2   6       73.01       85.41      1.96 o 
   1  -2   6      105.85      123.04      2.19 o 
   2  -2   6        6.36        5.41      1.11 o 
   3  -2   6       62.64       67.72      3.00 o 
   4  -2   6      195.12      198.79      5.61 o 
   5  -2   6       23.95       24.14      2.35 o 
   6  -2   6       18.50       23.94      2.54 o 
   7  -2   6        5.40        8.74      2.09 o 
 -10  -1   6        1.25        0.98      1.37 o 
  -9  -1   6        0.00        0.33      1.24 o 
  -8  -1   6        2.96        1.57      1.24 o 
  -7  -1   6      428.90      413.56      8.61 o 
  -6  -1   6        0.25       -0.59      0.72 o 
  -5  -1   6      232.32      223.91      5.35 o 
  -4  -1   6        0.00        0.17      0.34 o 
  -3  -1   6        0.66        3.57      0.64 o 
  -2  -1   6       70.89       62.54      2.12 o 
  -1  -1   6      189.20      229.56      5.45 o 
   0  -1   6      487.11      519.19      6.75 o 
   1  -1   6       56.49       66.69      1.58 o 
   2  -1   6       84.73       76.43      1.92 o 
   3  -1   6        0.28       -0.33      1.11 o 
   4  -1   6      239.95      251.76      6.52 o 
   5  -1   6       20.40       20.42      2.28 o 
   6  -1   6        0.06       -0.52      1.57 o 
 -10   0   6        0.06        0.00      1.17 o 
  -9   0   6        1.15        1.70      1.30 o 
  -8   0   6      100.69       97.08      3.91 o 
  -7   0   6      370.10      354.89      5.32 o 
  -6   0   6        8.74       10.40      0.88 o 
  -5   0   6      200.33      221.70      3.42 o 
  -4   0   6      230.99      244.94      2.80 o 
  -3   0   6      459.21      523.14      6.06 o 
  -2   0   6        4.52        6.49      0.65 o 
  -1   0   6      634.17      644.66      6.97 o 
   0   0   6        0.20        1.14      0.52 o 
   1   0   6       47.19       50.75      1.44 o 
   2   0   6      173.49      170.05      2.81 o 
   3   0   6       29.77       34.84      2.48 o 
   4   0   6      624.76      644.70     12.13 o 
   5   0   6       10.03       13.77      2.15 o 
   6   0   6        9.64       10.96      2.35 o 
 -10   1   6       19.07       20.68      2.28 o 
  -9   1   6       11.52       15.27      1.96 o 
  -8   1   6        0.38       -1.10      0.76 o 
  -7   1   6        8.93        9.17      1.17 o 
  -6   1   6       47.39       43.84      1.61 o 
  -5   1   6      249.56      268.39      4.31 o 
  -4   1   6      221.01      219.02      2.58 o 
  -3   1   6        3.96        4.81      0.59 o 
  -2   1   6        3.07        3.87      0.59 o 
  -1   1   6        1.10       -0.34      0.44 o 
   0   1   6      480.14      483.59      5.65 o 
   1   1   6        9.91        8.53      0.82 o 
   2   1   6      144.06      144.00      2.68 o 
   3   1   6      220.94      229.39      6.00 o 
   4   1   6       20.13       25.97      2.61 o 
   5   1   6        0.95        0.39      1.57 o 
   6   1   6        7.32        8.29      2.35 o 
 -10   2   6        0.51        0.75      0.87 o 
  -9   2   6       42.86       47.10      3.59 o 
  -8   2   6      155.69      163.44      3.62 o 
  -7   2   6        6.73        6.39      0.85 o 
  -6   2   6       54.97       56.41      1.82 o 
  -5   2   6      150.42      155.34      3.82 o 
  -4   2   6      112.15      113.17      1.70 o 
  -3   2   6        0.06       -0.02      0.37 o 
  -2   2   6      159.00      160.51      2.49 o 
  -1   2   6      106.38      104.34      2.03 o 
   0   2   6       52.58       52.56      1.53 o 
   1   2   6       11.76       13.88      0.98 o 
   2   2   6       18.95       20.97      1.92 o 
   3   2   6       41.11       49.71      3.07 o 
   4   2   6       55.20       57.41      3.39 o 
   5   2   6        1.37        1.37      1.70 o 
 -11   3   6        3.30        6.46      1.70 o 
 -10   3   6        3.93        4.31      1.63 o 
  -9   3   6      128.73      133.37      3.44 o 
  -8   3   6      120.99      129.68      3.20 o 
  -7   3   6        0.32        0.42      0.64 o 
  -6   3   6       13.92       15.49      3.20 o 
  -5   3   6       67.02       76.97      3.00 o 
  -4   3   6      224.43      216.35      3.46 o 
  -3   3   6       26.19       19.79      0.84 o 
  -2   3   6      121.48      106.89      2.00 o 
  -1   3   6      248.38      277.20      3.85 o 
   0   3   6       17.51       17.06      1.03 o 
   1   3   6        6.57        9.82      0.91 o 
   2   3   6       64.64       66.54      2.05 o 
   3   3   6      203.63      220.71      6.33 o 
   4   3   6        0.95        1.37      1.70 o 
   5   3   6        0.25       -1.30      1.89 o 
 -11   4   6        0.00       -0.72      1.44 o 
 -10   4   6       19.81       24.07      2.61 o 
  -9   4   6       95.14       99.62      3.01 o 
  -8   4   6       29.09       34.88      1.78 o 
  -7   4   6       33.47       37.06      1.68 o 
  -6   4   6        1.18        1.50      0.67 o 
  -5   4   6      284.00      289.99      4.45 o 
  -4   4   6       57.00       53.07      1.86 o 
  -3   4   6        4.18        5.09      0.98 o 
  -2   4   6        6.34        7.21      0.75 o 
  -1   4   6      320.44      324.93      4.96 o 
   0   4   6       10.90       10.98      0.97 o 
   1   4   6        4.61        6.57      0.92 o 
   2   4   6        9.72       10.39      1.16 o 
   3   4   6        1.69        3.27      1.16 o 
   4   4   6        0.17        0.98      1.76 o 
 -11   5   6        1.87        2.94      1.76 o 
 -10   5   6       30.23       32.16      3.13 o 
  -9   5   6        4.52        5.31      2.38 o 
  -8   5   6        3.95        4.95      1.00 o 
  -7   5   6        0.13        0.81      0.75 o 
  -6   5   6       26.70       23.72      1.37 o 
  -5   5   6      120.02      132.13      2.86 o 
  -4   5   6        9.96       13.35      1.03 o 
  -3   5   6       17.57        9.59      1.30 o 
  -2   5   6        3.98        3.52      1.04 o 
  -1   5   6       71.18       89.24      5.28 o 
   0   5   6        9.64        5.63      0.94 o 
   1   5   6        0.33        0.80      1.14 o 
   2   5   6        1.06        0.53      0.95 o 
   3   5   6       71.38       73.79      4.63 o 
   4   5   6        0.15        0.00      1.76 o 
 -10   6   6        3.17        3.72      1.76 o 
  -9   6   6       18.26       15.25      1.50 o 
  -8   6   6        5.47        4.18      0.99 o 
  -7   6   6        0.98        1.17      0.80 o 
  -6   6   6        5.73        5.02      1.17 o 
  -5   6   6        1.58        2.35      0.80 o 
  -4   6   6        3.82        4.76      1.17 o 
  -3   6   6       29.63       32.69      2.09 o 
  -2   6   6        2.87        3.07      1.11 o 
  -1   6   6        1.21        2.28      1.04 o 
   0   6   6        6.39        7.55      1.06 o 
   1   6   6        2.12       -0.96      0.88 o 
   2   6   6       60.98       76.13      2.55 o 
   3   6   6        5.96        5.69      1.30 o 
 -10   7   6       37.99       40.84      3.59 o 
  -9   7   6       12.26       10.94      1.35 o 
  -8   7   6        0.11       -0.12      0.82 o 
  -7   7   6        8.95       10.14      1.22 o 
  -6   7   6       28.59       35.59      1.78 o 
  -5   7   6        0.09        0.30      0.80 o 
  -4   7   6        0.65        0.65      1.04 o 
  -3   7   6        0.00        0.59      1.11 o 
  -2   7   6        3.61        1.76      1.17 o 
  -1   7   6        0.18        1.30      1.24 o 
   0   7   6        0.04        1.04      1.24 o 
   1   7   6        1.61        1.27      0.97 o 
   2   7   6        2.73        4.50      1.21 o 
 -10   8   6       58.36       60.61      4.24 o 
  -9   8   6        6.72        9.26      2.15 o 
  -8   8   6        0.06        0.44      0.82 o 
  -7   8   6        4.77        4.85      1.07 o 
  -6   8   6        2.87        2.41      0.94 o 
  -5   8   6        4.60        5.45      1.11 o 
  -4   8   6        9.97        9.53      1.57 o 
  -3   8   6        1.55        0.46      0.98 o 
  -2   8   6        0.59       -0.20      1.04 o 
  -1   8   6        2.40        3.65      1.44 o 
   0   8   6        4.92        6.52      1.70 o 
   1   8   6        0.14        1.24      1.50 o 
  -9   9   6        0.29        1.17      1.70 o 
  -8   9   6        0.83        1.45      1.00 o 
  -7   9   6        0.19       -1.20      0.80 o 
  -6   9   6        0.33       -0.25      0.86 o 
  -5   9   6        1.31        0.26      1.11 o 
  -4   9   6        1.63        3.07      1.44 o 
  -3   9   6        0.54       -0.07      1.24 o 
  -2   9   6        0.15       -0.65      0.98 o 
  -1   9   6        2.94        2.54      1.37 o 
   0   9   6        0.45        1.37      1.50 o 
  -8  10   6        0.86        1.64      1.03 o 
  -7  10   6        0.51        1.30      1.03 o 
  -6  10   6        4.62        5.60      1.22 o 
  -5  10   6        5.55        3.13      1.57 o 
  -4  10   6        0.04       -0.07      1.37 o 
  -3  10   6        5.14        3.13      1.44 o 
  -2  10   6        0.34        0.26      1.37 o 
  -6  11   6        0.65       -1.17      1.44 o 
  -5  11   6        1.59        1.70      1.70 o 
  -4  11   6        0.04       -0.46      1.30 o 
  -1 -11   7       17.07       17.01      1.87 o 
   0 -11   7        0.02       -1.30      2.09 o 
   1 -11   7        7.84        8.35      2.54 o 
   2 -11   7        1.10        0.72      2.09 o 
  -3 -10   7        0.01        0.65      1.37 o 
  -2 -10   7        0.60        0.14      1.06 o 
  -1 -10   7       36.35       39.11      2.29 o 
   0 -10   7        7.64        6.00      2.41 o 
   1 -10   7       24.40       32.82      3.52 o 
   2 -10   7       25.86       27.27      3.13 o 
   3 -10   7       18.91       16.64      2.81 o 
   4 -10   7        5.45        4.18      2.22 o 
  -4  -9   7        1.24        2.41      1.57 o 
  -3  -9   7        0.74        0.98      1.37 o 
  -2  -9   7        2.08        1.80      1.07 o 
  -1  -9   7        2.35        0.98      1.02 o 
   0  -9   7       14.16       11.87      2.54 o 
   1  -9   7       21.26       20.55      2.94 o 
   2  -9   7        0.98       -0.26      1.76 o 
   3  -9   7       43.60       45.28      3.52 o 
   4  -9   7        8.17        8.29      2.09 o 
   5  -9   7        0.39        0.00      1.70 o 
  -6  -8   7        0.00        1.63      1.63 o 
  -5  -8   7        0.05       -0.46      1.37 o 
  -4  -8   7        8.12        8.68      1.83 o 
  -3  -8   7        0.35       -0.14      0.77 o 
  -2  -8   7       29.94       29.54      1.95 o 
  -1  -8   7      266.17      298.53      5.50 o 
   0  -8   7       40.22       50.40      2.24 o 
   1  -8   7       13.55       13.50      2.48 o 
   2  -8   7        0.29        0.52      1.57 o 
   3  -8   7       25.21       24.79      2.74 o 
   4  -8   7        5.36        6.46      1.89 o 
   5  -8   7        0.06        0.46      1.70 o 
  -6  -7   7        5.36        8.80      1.47 o 
  -5  -7   7       15.54       21.86      1.78 o 
  -4  -7   7        0.20        0.25      0.91 o 
  -3  -7   7       57.98       60.63      2.05 o 
  -2  -7   7      146.43      152.46      3.04 o 
  -1  -7   7      352.00      370.90      4.82 o 
   0  -7   7       85.18       83.56      2.43 o 
   1  -7   7        0.07        1.50      1.50 o 
   2  -7   7        1.37        0.39      1.37 o 
   3  -7   7        2.11        0.59      1.57 o 
   4  -7   7        1.52        1.57      1.70 o 
   5  -7   7        0.49       -0.01      1.06 o 
   6  -7   7        0.00        0.45      1.24 o 
  -7  -6   7        0.05       -0.38      1.08 o 
  -6  -6   7        2.44        3.72      1.60 o 
  -5  -6   7        0.67        1.09      0.97 o 
  -4  -6   7        0.56        0.04      0.72 o 
  -3  -6   7        4.59        3.78      0.72 o 
  -2  -6   7      141.60      142.43      2.37 o 
  -1  -6   7        0.41        0.84      0.50 o 
   0  -6   7      164.72      147.76      2.57 o 
   1  -6   7      176.69      179.94      5.55 o 
   2  -6   7       19.10       16.11      2.09 o 
   3  -6   7       49.70       44.89      2.94 o 
   4  -6   7        0.33        3.07      1.57 o 
   5  -6   7        3.10        0.85      1.63 o 
   6  -6   7        0.02       -0.26      1.50 o 
  -8  -5   7        0.01       -0.19      1.13 o 
  -7  -5   7       28.02       30.86      2.17 o 
  -6  -5   7       34.15       31.11      2.02 o 
  -5  -5   7       22.53       20.29      2.15 o 
  -4  -5   7       25.42       22.97      1.89 o 
  -3  -5   7        5.10        3.22      1.44 o 
  -2  -5   7      230.52      238.94      4.30 o 
  -1  -5   7       28.15       29.25      1.53 o 
   0  -5   7        0.29        0.31      0.61 o 
   1  -5   7      100.76      105.23      3.98 o 
   2  -5   7       74.00       65.31      3.20 o 
   3  -5   7        0.06       -0.59      1.24 o 
   4  -5   7      126.62      124.35      4.57 o 
   5  -5   7        0.55        1.50      1.44 o 
   6  -5   7       13.40       14.42      2.22 o 
  -9  -4   7        0.23        0.92      1.10 o 
  -8  -4   7        3.17        5.64      1.41 o 
  -7  -4   7       19.91       20.68      2.35 o 
  -6  -4   7       77.51       68.05      3.39 o 
  -5  -4   7        7.03        8.81      1.57 o 
  -4  -4   7      114.45      113.85      2.94 o 
  -3  -4   7       51.04       49.45      2.54 o 
  -2  -4   7       66.63       66.26      2.12 o 
  -1  -4   7        3.95        7.47      0.86 o 
   0  -4   7       20.40       22.39      1.57 o 
   1  -4   7        4.48        6.00      1.37 o 
   2  -4   7        6.68        3.85      1.30 o 
   3  -4   7        6.75        8.29      1.70 o 
   4  -4   7        0.25       -0.33      1.30 o 
   5  -4   7        4.54        6.07      1.70 o 
   6  -4   7        9.36        7.44      1.96 o 
  -9  -3   7        0.00       -0.68      0.94 o 
  -8  -3   7        9.58        9.53      1.83 o 
  -7  -3   7        2.50        4.04      1.37 o 
  -6  -3   7       10.00       10.90      1.70 o 
  -5  -3   7        4.05        3.39      1.11 o 
  -4  -3   7       98.93       94.46      2.55 o 
  -3  -3   7        1.44        2.60      0.72 o 
  -2  -3   7       45.46       49.26      1.69 o 
  -1  -3   7        0.64        1.63      0.56 o 
   0  -3   7       49.03       51.83      2.41 o 
   1  -3   7       16.68       14.30      1.30 o 
   2  -3   7       67.38       55.65      2.74 o 
   3  -3   7       37.20       24.47      2.35 o 
   4  -3   7        0.50        0.85      1.30 o 
   5  -3   7        2.55        1.83      1.44 o 
   6  -3   7        0.59       -0.20      1.50 o 
  -9  -2   7        5.39        9.00      1.89 o 
  -8  -2   7        0.25       -0.98      1.17 o 
  -7  -2   7        8.60        6.46      1.50 o 
  -6  -2   7       19.48       22.44      2.02 o 
  -5  -2   7      131.03      115.58      3.95 o 
  -4  -2   7       67.81       65.02      2.00 o 
  -3  -2   7        4.79        4.08      0.71 o 
  -2  -2   7        0.32        0.08      0.49 o 
  -1  -2   7      107.12       97.73      2.14 o 
   0  -2   7      216.32      223.07      5.09 o 
   1  -2   7       40.50       38.57      1.31 o 
   2  -2   7       34.41       37.38      2.41 o 
   3  -2   7      116.60      103.80      4.04 o 
   4  -2   7       14.63       11.94      1.89 o 
   5  -2   7        2.52        0.78      1.50 o 
   6  -2   7        9.45        7.11      1.96 o 
 -10  -1   7        0.67        1.76      1.44 o 
  -9  -1   7        0.38        0.39      1.24 o 
  -8  -1   7       58.09       65.83      3.39 o 
  -7  -1   7       54.12       57.67      3.07 o 
  -6  -1   7        0.42        1.57      0.98 o 
  -5  -1   7        2.01        2.09      0.69 o 
  -4  -1   7        5.15        5.50      0.76 o 
  -3  -1   7        4.51        5.09      0.73 o 
  -2  -1   7        3.25        2.21      0.59 o 
  -1  -1   7       36.03       31.26      1.22 o 
   0  -1   7        4.01        3.51      0.61 o 
   1  -1   7       28.39       29.57      2.81 o 
   2  -1   7       15.22       17.29      1.83 o 
   3  -1   7      385.71      384.20      8.29 o 
   4  -1   7        0.09       -1.11      1.37 o 
   5  -1   7       13.14       17.42      2.35 o 
   6  -1   7        0.19       -0.72      1.57 o 
 -10   0   7        0.26        0.52      1.30 o 
  -9   0   7       38.47       40.71      2.87 o 
  -8   0   7      128.19      126.24      4.57 o 
  -7   0   7       25.74       26.42      2.15 o 
  -6   0   7       40.95       32.69      2.22 o 
  -5   0   7       39.63       32.44      1.03 o 
  -4   0   7       87.48       98.19      2.21 o 
  -3   0   7       67.52       56.15      1.64 o 
  -2   0   7       55.52       55.83      1.59 o 
  -1   0   7      287.43      281.57      3.92 o 
   0   0   7      107.83      116.75      2.35 o 
   1   0   7        3.76        5.61      0.74 o 
   2   0   7      156.58      159.38      4.63 o 
   3   0   7      370.46      390.85      8.48 o 
   4   0   7       18.75       22.18      2.54 o 
   5   0   7       16.26       25.25      2.81 o 
 -10   1   7        0.56        0.20      1.24 o 
  -9   1   7       26.43       28.12      2.48 o 
  -8   1   7        2.69        1.89      1.30 o 
  -7   1   7        7.98        7.24      1.44 o 
  -6   1   7        2.82        2.70      0.69 o 
  -5   1   7        0.36        0.07      0.48 o 
  -4   1   7        4.15        9.17      1.01 o 
  -3   1   7       95.51       85.67      1.90 o 
  -2   1   7        0.51        2.03      0.82 o 
  -1   1   7       89.13       98.10      2.07 o 
   0   1   7       30.86       33.38      1.31 o 
   1   1   7        0.06        1.20      0.64 o 
   2   1   7       57.68       65.90      3.07 o 
   3   1   7      134.05      147.12      5.02 o 
   4   1   7       17.18       13.70      2.22 o 
   5   1   7       20.52       23.81      2.81 o 
 -10   2   7        0.08       -0.33      1.24 o 
  -9   2   7        0.70        0.78      1.24 o 
  -8   2   7      221.89      231.16      4.34 o 
  -7   2   7        0.07       -0.31      1.40 o 
  -6   2   7       63.65       65.10      1.99 o 
  -5   2   7        0.00       -0.62      0.42 o 
  -4   2   7        0.48       -0.20      0.72 o 
  -3   2   7       24.87       25.61      1.05 o 
  -2   2   7       78.69       78.68      1.79 o 
  -1   2   7      329.77      358.69      4.70 o 
   0   2   7       14.07       13.86      0.99 o 
   1   2   7       32.96       32.04      1.42 o 
   2   2   7        1.17        1.65      0.90 o 
   3   2   7       58.94       71.38      3.85 o 
   4   2   7        6.34        4.31      1.89 o 
   5   2   7        0.09       -0.46      1.76 o 
 -10   3   7        0.69        0.50      0.92 o 
  -9   3   7       68.49       73.96      2.81 o 
  -8   3   7       77.23       78.95      2.56 o 
  -7   3   7        0.38        0.07      0.75 o 
  -6   3   7       55.76       53.17      1.82 o 
  -5   3   7      149.00      153.05      2.97 o 
  -4   3   7       71.46       68.83      2.74 o 
  -3   3   7        6.77        6.59      1.11 o 
  -2   3   7      244.46      252.04      3.62 o 
  -1   3   7       14.70       18.52      3.36 o 
   0   3   7        5.06        6.35      0.87 o 
   1   3   7       31.00       30.16      1.99 o 
   2   3   7       23.21       30.65      4.18 o 
   3   3   7      192.83      183.26      5.87 o 
   4   3   7        0.35       -1.76      1.76 o 
 -11   4   7        6.95        8.55      2.09 o 
 -10   4   7        3.21        1.62      0.99 o 
  -9   4   7        0.70        1.44      1.14 o 
  -8   4   7        5.64        8.20      1.34 o 
  -7   4   7        1.16        0.96      0.76 o 
  -6   4   7       74.61       70.03      2.17 o 
  -5   4   7       19.82       15.03      1.13 o 
  -4   4   7        1.23        0.39      0.78 o 
  -3   4   7        0.02        1.57      0.85 o 
  -2   4   7        0.21        0.20      0.91 o 
  -1   4   7      101.09      117.00      4.76 o 
   0   4   7        0.01       -0.69      0.72 o 
   1   4   7       43.59       51.83      2.25 o 
   2   4   7       41.11       35.64      1.80 o 
   3   4   7       10.36       14.22      2.41 o 
 -10   5   7       12.79       13.79      2.90 o 
  -9   5   7       43.59       56.10      2.36 o 
  -8   5   7        1.63        3.52      0.96 o 
  -7   5   7       12.63       12.13      1.22 o 
  -6   5   7       66.98       68.37      2.41 o 
  -5   5   7       19.78       19.07      1.29 o 
  -4   5   7        1.81        3.00      1.04 o 
  -3   5   7       34.84       30.60      1.96 o 
  -2   5   7        4.30        3.52      1.17 o 
  -1   5   7        2.57       -0.65      0.98 o 
   0   5   7        5.13        7.95      1.08 o 
   1   5   7        6.29        4.86      1.11 o 
   2   5   7        1.65        0.85      1.57 o 
   3   5   7       14.30       13.96      2.48 o 
 -10   6   7       71.74       75.20      2.83 o 
  -9   6   7       33.03       31.76      1.91 o 
  -8   6   7        0.86        1.79      0.94 o 
  -7   6   7        3.35        2.36      1.44 o 
  -6   6   7       30.56       34.45      3.16 o 
  -5   6   7       25.06       19.25      1.36 o 
  -4   6   7        0.95        0.65      1.04 o 
  -3   6   7        7.67        4.70      1.24 o 
  -2   6   7       47.37       52.97      2.81 o 
  -1   6   7        5.63        2.67      1.30 o 
   0   6   7        0.90        0.52      1.24 o 
   1   6   7        5.18        6.63      1.27 o 
   2   6   7       52.48       59.59      5.58 o 
 -10   7   7       44.79       44.76      3.65 o 
  -9   7   7       10.83       12.61      1.46 o 
  -8   7   7        2.69        2.33      0.94 o 
  -7   7   7        2.45        2.67      0.97 o 
  -6   7   7       39.81       38.02      2.67 o 
  -5   7   7        8.83        9.79      1.63 o 
  -4   7   7        0.11       -0.20      1.11 o 
  -3   7   7        1.64        0.07      1.17 o 
  -2   7   7       57.17       59.83      3.13 o 
  -1   7   7        3.09        1.24      1.24 o 
   0   7   7        2.37        4.11      1.44 o 
   1   7   7        0.38       -1.11      1.37 o 
  -9   8   7        0.87        0.12      0.99 o 
  -8   8   7        0.72        0.47      0.90 o 
  -7   8   7        4.69        3.37      1.06 o 
  -6   8   7       18.24       19.92      1.59 o 
  -5   8   7        0.68        0.72      1.04 o 
  -4   8   7        1.59        0.52      1.17 o 
  -3   8   7        1.86        2.02      1.24 o 
  -2   8   7        9.09        9.59      1.76 o 
  -1   8   7        0.58        1.89      1.44 o 
   0   8   7        0.41        0.46      1.50 o 
  -9   9   7        0.31        0.29      0.97 o 
  -8   9   7        0.15       -1.32      0.88 o 
  -7   9   7        0.11        0.87      1.00 o 
  -6   9   7        0.00       -0.65      1.17 o 
  -5   9   7        2.42        1.24      1.37 o 
  -4   9   7        1.83        0.52      1.30 o 
  -3   9   7        0.97        4.96      1.57 o 
  -2   9   7        0.20        1.89      1.50 o 
  -1   9   7        1.01        1.57      1.50 o 
  -7  10   7        2.02        1.66      1.06 o 
  -6  10   7        0.00        0.72      1.44 o 
  -5  10   7        0.12        0.20      1.44 o 
  -4  10   7        0.00       -0.26      1.30 o 
  -3  10   7        2.12       -0.52      1.30 o 
  -2 -10   8        3.06        3.15      1.34 o 
  -1 -10   8        5.95        9.00      2.54 o 
   0 -10   8       10.02       13.24      2.74 o 
   1 -10   8        0.59        1.50      2.02 o 
   2 -10   8       10.34       12.92      2.74 o 
   3 -10   8        5.24        6.52      2.22 o 
  -4  -9   8       13.72       15.72      2.35 o 
  -3  -9   8        0.96        0.34      1.09 o 
  -2  -9   8        3.32        3.29      1.19 o 
  -1  -9   8        0.56       -0.15      0.96 o 
   0  -9   8       11.18       12.53      2.67 o 
   1  -9   8        3.09        3.20      1.96 o 
   2  -9   8       10.70       15.40      2.67 o 
   3  -9   8        0.71        0.46      1.76 o 
   4  -9   8        6.19        5.94      2.28 o 
  -5  -8   8        1.42        2.40      1.15 o 
  -4  -8   8        3.39        2.84      1.08 o 
  -3  -8   8       23.71       25.37      1.55 o 
  -2  -8   8       86.64       87.25      2.41 o 
  -1  -8   8        4.23        3.62      0.82 o 
   0  -8   8       34.11       38.17      3.52 o 
   1  -8   8        2.38        0.00      1.70 o 
   2  -8   8        3.16        3.07      1.83 o 
   3  -8   8        2.61       -0.52      1.76 o 
   4  -8   8        0.56       -0.26      1.63 o 
  -6  -7   8        8.91       11.68      1.63 o 
  -5  -7   8        6.59        5.85      1.50 o 
  -4  -7   8        0.31        0.47      0.78 o 
  -3  -7   8        0.02        0.29      0.74 o 
  -2  -7   8      174.03      184.71      3.40 o 
  -1  -7   8       60.59       55.40      1.88 o 
   0  -7   8       57.01       63.87      3.85 o 
   1  -7   8       69.51       62.89      3.72 o 
   2  -7   8       37.29       30.92      2.94 o 
   3  -7   8       15.12       15.85      2.35 o 
   4  -7   8        1.52        1.89      1.70 o 
   5  -7   8        0.21        0.78      1.83 o 
  -7  -6   8        0.43       -1.46      1.37 o 
  -6  -6   8       26.82       28.38      2.08 o 
  -5  -6   8        5.11        6.22      1.25 o 
  -4  -6   8        3.62        3.83      1.12 o 
  -3  -6   8        2.72        1.74      0.99 o 
  -2  -6   8        1.08        3.79      1.17 o 
  -1  -6   8       22.93       14.82      1.38 o 
   0  -6   8       84.16       91.99      4.24 o 
   1  -6   8        1.22        0.46      1.30 o 
   2  -6   8       52.74       43.71      3.07 o 
   3  -6   8       30.73       27.07      2.61 o 
   4  -6   8        4.96        2.28      1.76 o 
   5  -6   8        0.12        1.70      1.70 o 
  -8  -5   8        2.16        3.96      1.40 o 
  -7  -5   8        0.49       -1.01      0.67 o 
  -6  -5   8        1.50        3.39      1.57 o 
  -5  -5   8       10.71        8.61      1.76 o 
  -4  -5   8        2.20        1.57      0.95 o 
  -3  -5   8       53.14       51.03      2.18 o 
  -2  -5   8      599.99      609.04      8.32 o 
  -1  -5   8      133.00      143.16      3.26 o 
   0  -5   8       71.30       74.29      2.18 o 
   1  -5   8        7.64        5.02      1.50 o 
   2  -5   8       73.25       60.09      3.26 o 
   3  -5   8       14.70       18.99      2.35 o 
   4  -5   8        1.18        1.30      1.50 o 
   5  -5   8        0.00       -2.02      1.37 o 
  -8  -4   8        8.71       11.42      2.02 o 
  -7  -4   8        8.26        9.20      1.89 o 
  -6  -4   8       25.13       28.84      2.48 o 
  -5  -4   8        6.36        7.47      1.53 o 
  -4  -4   8      118.50      101.35      2.84 o 
  -3  -4   8       92.94       95.56      2.76 o 
  -2  -4   8      782.27      778.25      9.36 o 
  -1  -4   8       38.19       32.33      1.66 o 
   0  -4   8        0.65        4.40      0.84 o 
   1  -4   8       14.18       15.98      1.89 o 
   2  -4   8       21.16       19.31      2.09 o 
   3  -4   8       10.39        9.79      1.83 o 
   4  -4   8        0.96       -0.65      1.30 o 
   5  -4   8        0.20       -1.76      1.44 o 
  -9  -3   8        1.90        2.81      1.50 o 
  -8  -3   8        0.07        1.89      1.44 o 
  -7  -3   8        3.71        6.52      1.63 o 
  -6  -3   8        0.98       -0.52      0.98 o 
  -5  -3   8        3.13        1.57      0.85 o 
  -4  -3   8        5.15        5.43      0.98 o 
  -3  -3   8      154.69      139.19      3.10 o 
  -2  -3   8        0.64        1.16      0.82 o 
  -1  -3   8      240.82      211.04      3.65 o 
   0  -3   8      197.73      190.22      3.33 o 
   1  -3   8       55.79       49.97      2.74 o 
   2  -3   8       55.16       44.82      2.74 o 
   3  -3   8        1.05        0.78      1.37 o 
   4  -3   8        4.18        2.74      1.50 o 
   5  -3   8        0.42        0.20      1.63 o 
  -9  -2   8        0.22       -0.07      1.30 o 
  -8  -2   8       24.42       22.18      2.35 o 
  -7  -2   8       38.19       32.95      2.54 o 
  -6  -2   8       18.09       19.12      1.89 o 
  -5  -2   8        8.47        6.81      1.03 o 
  -4  -2   8        0.17        0.20      0.71 o 
  -3  -2   8      435.73      417.42      5.79 o 
  -2  -2   8      115.23       98.88      2.39 o 
  -1  -2   8       12.04        7.36      0.85 o 
   0  -2   8       32.06       36.50      1.92 o 
   1  -2   8      158.76      131.65      4.18 o 
   2  -2   8        3.84       -1.24      1.24 o 
   3  -2   8       81.44       84.88      3.78 o 
   4  -2   8        0.05       -0.91      1.30 o 
   5  -2   8        7.22        4.11      1.89 o 
 -10  -1   8        0.47       -0.78      1.30 o 
  -9  -1   8        3.48        3.13      1.50 o 
  -8  -1   8       33.79       29.49      2.54 o 
  -7  -1   8       71.82       62.04      3.20 o 
  -6  -1   8        6.20        6.33      1.37 o 
  -5  -1   8       85.53       85.06      2.35 o 
  -4  -1   8       41.58       40.35      2.54 o 
  -3  -1   8        0.15        1.44      0.64 o 
  -2  -1   8       10.47       13.34      0.98 o 
  -1  -1   8       17.17       18.75      1.10 o 
   0  -1   8        4.26        5.00      0.74 o 
   1  -1   8        0.05        0.52      1.04 o 
   2  -1   8       32.92       31.05      2.74 o 
   3  -1   8        4.32        3.46      1.63 o 
   4  -1   8        6.31        5.68      1.83 o 
   5  -1   8       12.60       13.90      2.41 o 
 -10   0   8        2.58        2.35      1.50 o 
  -9   0   8        3.54        2.74      1.30 o 
  -8   0   8        0.00       -0.26      1.11 o 
  -7   0   8        5.28        7.83      1.50 o 
  -6   0   8       24.28       22.18      2.02 o 
  -5   0   8       40.12       41.50      1.61 o 
  -4   0   8       24.90       25.10      1.31 o 
  -3   0   8       16.03       15.18      1.04 o 
  -2   0   8        1.32        1.00      0.91 o 
  -1   0   8        5.71        6.47      1.66 o 
   0   0   8       22.66       20.69      1.60 o 
   1   0   8       60.07       55.72      2.87 o 
   2   0   8       46.99       44.04      2.87 o 
   3   0   8        0.09       -2.05      1.37 o 
   4   0   8        8.17        9.33      2.09 o 
 -10   1   8        2.59        3.07      1.63 o 
  -9   1   8        0.22       -1.57      1.11 o 
  -8   1   8        5.21        3.78      1.44 o 
  -7   1   8       13.81       13.11      1.70 o 
  -6   1   8       66.86       66.35      3.07 o 
  -5   1   8       18.75       19.31      1.76 o 
  -4   1   8       14.89       11.94      1.44 o 
  -3   1   8       11.04        8.24      1.57 o 
  -2   1   8       45.91       46.69      1.52 o 
  -1   1   8       28.80       30.46      1.34 o 
   0   1   8        2.03        3.12      0.73 o 
   1   1   8       15.49       17.72      1.24 o 
   2   1   8       69.88       77.12      3.59 o 
   3   1   8       13.14       11.61      2.02 o 
   4   1   8        1.12        3.20      1.83 o 
 -10   2   8        0.77        2.48      1.50 o 
  -9   2   8       69.05       79.20      3.85 o 
  -8   2   8       29.94       24.79      2.28 o 
  -7   2   8        2.62        4.03      0.91 o 
  -6   2   8        1.12        1.57      0.91 o 
  -5   2   8        7.80        7.11      1.30 o 
  -4   2   8       17.19       17.22      1.57 o 
  -3   2   8        3.19        3.46      1.04 o 
  -2   2   8        2.69        3.94      0.71 o 
  -1   2   8        3.83        5.78      0.83 o 
   0   2   8        0.89       -0.32      0.71 o 
   1   2   8       13.77       12.98      1.19 o 
   2   2   8      217.59      239.43      6.46 o 
   3   2   8        2.71        0.07      1.70 o 
   4   2   8        9.44       10.63      2.41 o 
 -10   3   8       12.40       12.92      2.02 o 
  -9   3   8       48.94       50.50      3.13 o 
  -8   3   8       12.98       14.38      1.31 o 
  -7   3   8        7.55        6.73      1.66 o 
  -6   3   8        2.94        2.29      0.98 o 
  -5   3   8       26.55       31.71      2.15 o 
  -4   3   8       30.87       36.60      2.22 o 
  -3   3   8        6.75        7.50      1.24 o 
  -2   3   8       39.99       35.36      2.15 o 
  -1   3   8       10.42        9.26      0.99 o 
   0   3   8        1.31       -0.13      0.73 o 
   1   3   8       76.08       79.97      2.90 o 
   2   3   8      176.20      202.44      6.13 o 
   3   3   8        5.20        3.26      2.09 o 
 -10   4   8        3.51        1.37      1.44 o 
  -9   4   8        2.15        2.43      0.97 o 
  -8   4   8        0.03        0.49      1.30 o 
  -7   4   8        0.01       -0.69      0.67 o 
  -6   4   8        5.93        8.22      1.04 o 
  -5   4   8       15.84       16.83      1.76 o 
  -4   4   8       11.57       11.09      1.50 o 
  -3   4   8        3.92        6.46      1.30 o 
  -2   4   8       23.00       21.46      1.89 o 
  -1   4   8        0.31       -0.53      1.79 o 
   0   4   8        0.68        2.72      0.97 o 
   1   4   8       28.64       39.22      1.89 o 
   2   4   8       47.42       54.61      3.46 o 
   3   4   8        5.22        3.85      2.22 o 
 -10   5   8        6.57        7.86      1.31 o 
  -9   5   8       57.38       60.37      4.34 o 
  -8   5   8        0.90        1.29      1.79 o 
  -7   5   8        9.72        8.07      1.10 o 
  -6   5   8        0.01        0.75      0.78 o 
  -5   5   8        2.71        1.83      1.04 o 
  -4   5   8        2.25        5.02      1.30 o 
  -3   5   8       37.15       32.56      2.28 o 
  -2   5   8       84.81       98.32      3.72 o 
  -1   5   8        6.04        4.83      1.37 o 
   0   5   8        9.21        7.76      1.57 o 
   1   5   8        0.01        0.43      1.07 o 
   2   5   8        8.25       10.18      2.48 o 
 -10   6   8       15.09       18.75      1.75 o 
  -9   6   8        7.44        5.62      1.18 o 
  -8   6   8        1.57        0.86      1.60 o 
  -7   6   8       12.09       11.19      1.25 o 
  -6   6   8       38.86       34.43      1.80 o 
  -5   6   8       10.79       13.70      1.76 o 
  -4   6   8        7.20        9.92      1.63 o 
  -3   6   8       54.23       50.17      2.87 o 
  -2   6   8       13.94       16.57      2.02 o 
  -1   6   8        0.71        1.44      1.30 o 
   0   6   8        3.37        2.28      1.50 o 
   1   6   8        7.61       12.00      2.15 o 
 -10   7   8        0.21        0.24      1.05 o 
  -9   7   8        0.93        0.84      0.99 o 
  -8   7   8        0.31        0.43      0.98 o 
  -7   7   8       14.54       10.85      1.31 o 
  -6   7   8        0.94       -1.24      1.04 o 
  -5   7   8        0.78        0.91      1.17 o 
  -4   7   8        0.01        0.13      1.17 o 
  -3   7   8        0.68       -1.57      1.04 o 
  -2   7   8       10.44       10.18      1.83 o 
  -1   7   8        1.29        2.28      1.37 o 
   0   7   8        5.78        4.76      1.76 o 
  -9   8   8        0.09        0.35      1.24 o 
  -8   8   8        2.49        2.46      1.05 o 
  -7   8   8       15.49       15.34      1.60 o 
  -6   8   8        2.22        1.04      1.37 o 
  -5   8   8        1.80        1.30      1.17 o 
  -4   8   8        2.89        2.41      1.44 o 
  -3   8   8        0.03        0.85      1.30 o 
  -2   8   8        0.12        0.65      1.30 o 
  -1   8   8        0.76        4.44      1.70 o 
  -8   9   8        0.83        0.32      1.27 o 
  -7   9   8        6.10        7.97      1.34 o 
  -6   9   8        2.26        3.26      1.57 o 
  -5   9   8        0.05        0.85      1.17 o 
  -4   9   8        0.28        1.30      1.37 o 
  -3   9   8        5.18        7.11      1.83 o 
   0 -10   9        0.24       -1.76      1.89 o 
  -3  -9   9        0.31        1.21      1.08 o 
  -2  -9   9        6.19        8.06      1.39 o 
  -1  -9   9        0.03       -0.65      1.83 o 
   0  -9   9       11.82       13.90      2.74 o 
   1  -9   9        7.19       10.37      2.54 o 
   2  -9   9        0.96       -0.98      1.76 o 
  -5  -8   9        1.48        1.56      1.03 o 
  -4  -8   9        2.83        2.69      0.99 o 
  -3  -8   9        0.18        0.58      0.80 o 
  -2  -8   9       11.48       11.21      1.16 o 
  -1  -8   9        7.82        4.44      2.09 o 
   0  -8   9        8.08        6.59      2.09 o 
   1  -8   9        5.46        5.87      2.09 o 
   2  -8   9       11.34        7.57      2.22 o 
   3  -8   9        0.08       -1.30      1.63 o 
  -6  -7   9       13.87       17.87      2.77 o 
  -5  -7   9        6.11        5.42      1.29 o 
  -4  -7   9       23.06       26.30      1.62 o 
  -3  -7   9        6.12        5.44      0.97 o 
  -2  -7   9       24.77       27.21      1.75 o 
  -1  -7   9       31.19       33.79      3.20 o 
   0  -7   9        3.28        1.96      1.63 o 
   1  -7   9       46.12       40.19      3.20 o 
   2  -7   9        9.26        8.09      2.02 o 
   3  -7   9       40.50       41.49      3.33 o 
   4  -7   9        5.00        3.20      1.96 o 
  -7  -6   9        0.18        0.79      1.19 o 
  -6  -6   9        9.97       10.72      1.25 o 
  -5  -6   9       48.18       49.00      3.20 o 
  -4  -6   9        0.19        0.20      0.94 o 
  -3  -6   9       10.39       15.57      1.52 o 
  -2  -6   9        1.35        1.85      0.99 o 
  -1  -6   9       28.37       34.34      1.86 o 
   0  -6   9        0.60       -1.44      1.50 o 
   1  -6   9       27.81       21.46      2.41 o 
   2  -6   9        3.15        3.65      1.63 o 
   3  -6   9       14.67       17.22      2.41 o 
   4  -6   9        1.60        1.24      1.89 o 
  -7  -5   9        0.00        0.26      1.37 o 
  -6  -5   9        0.12       -0.85      1.17 o 
  -5  -5   9        6.15        5.37      1.22 o 
  -4  -5   9       58.85       55.28      3.33 o 
  -3  -5   9      211.03      208.74      4.33 o 
  -2  -5   9       52.01       49.55      2.13 o 
  -1  -5   9       50.74       56.19      2.15 o 
   0  -5   9        0.32        0.26      1.30 o 
   1  -5   9        5.25        6.85      1.83 o 
   2  -5   9        0.83       -0.91      1.37 o 
   3  -5   9        5.20        5.28      1.83 o 
   4  -5   9       21.97       26.49      2.81 o 
  -8  -4   9        4.53        7.57      1.96 o 
  -7  -4   9       16.18       11.61      2.02 o 
  -6  -4   9       11.98        6.92      1.70 o 
  -5  -4   9        0.79        1.12      0.88 o 
  -4  -4   9        0.02       -0.72      0.81 o 
  -3  -4   9      363.08      362.48      8.51 o 
  -2  -4   9      137.94      121.83      3.05 o 
  -1  -4   9       99.74      104.61      2.71 o 
   0  -4   9       77.55       65.63      3.39 o 
   1  -4   9       58.41       49.39      3.07 o 
   2  -4   9        8.05        7.57      1.96 o 
   3  -4   9        6.96       11.61      2.02 o 
   4  -4   9        0.85       -0.26      1.50 o 
  -9  -3   9        0.06        0.85      1.50 o 
  -8  -3   9        0.88        0.52      1.24 o 
  -7  -3   9       75.12       56.30      3.33 o 
  -6  -3   9       16.55       15.85      2.02 o 
  -5  -3   9       16.80       12.79      1.37 o 
  -4  -3   9        0.07       -1.15      0.77 o 
  -3  -3   9       43.15       44.88      3.36 o 
  -2  -3   9       14.21        9.60      1.16 o 
  -1  -3   9      147.85      159.20      3.27 o 
   0  -3   9        1.68        0.26      1.17 o 
   1  -3   9       22.42       15.33      2.02 o 
   2  -3   9       48.59       39.47      2.81 o 
   3  -3   9       13.26       10.57      2.02 o 
   4  -3   9        0.67        0.52      1.57 o 
  -9  -2   9        3.05        5.87      1.83 o 
  -8  -2   9        2.12       -0.59      1.17 o 
  -7  -2   9        7.33        8.35      1.76 o 
  -6  -2   9        3.34       -0.91      1.04 o 
  -5  -2   9        5.24        6.58      1.06 o 
  -4  -2   9       74.03       64.86      3.30 o 
  -3  -2   9      495.67      498.23      6.76 o 
  -2  -2   9       84.48       91.47      5.22 o 
  -1  -2   9       51.53       54.35      5.02 o 
   0  -2   9        6.68        7.18      1.57 o 
   1  -2   9       58.13       54.80      3.13 o 
   2  -2   9        6.48       10.44      1.96 o 
   3  -2   9        9.97        7.89      1.89 o 
   4  -2   9        0.62        1.44      1.57 o 
  -9  -1   9        5.19        4.63      1.70 o 
  -8  -1   9       13.93       14.22      2.09 o 
  -7  -1   9       24.44       22.31      2.28 o 
  -6  -1   9       15.52       12.85      1.83 o 
  -5  -1   9      109.67       96.07      2.65 o 
  -4  -1   9       11.51       12.85      1.24 o 
  -3  -1   9      771.68      714.42     11.19 o 
  -2  -1   9        3.97        2.93      1.66 o 
  -1  -1   9        0.00        0.60      1.24 o 
   0  -1   9       12.63       13.46      1.08 o 
   1  -1   9       18.93       23.49      2.35 o 
   2  -1   9        7.40        6.98      1.83 o 
   3  -1   9        3.55        2.48      1.63 o 
   4  -1   9        0.00       -2.35      1.57 o 
 -10   0   9        3.10        4.50      1.70 o 
  -9   0   9        0.01       -0.20      1.11 o 
  -8   0   9        0.05        0.46      1.24 o 
  -7   0   9       12.03       10.11      1.76 o 
  -6   0   9        0.39       -0.85      1.04 o 
  -5   0   9       15.40       17.16      1.89 o 
  -4   0   9       41.67       43.97      1.80 o 
  -3   0   9        6.21        7.19      0.94 o 
  -2   0   9      198.84      177.34      3.88 o 
  -1   0   9       71.61       74.89      2.10 o 
   0   0   9       30.91       33.20      1.52 o 
   1   0   9       21.40       23.03      2.22 o 
   2   0   9        3.84       -0.72      1.63 o 
   3   0   9        2.42        3.65      1.76 o 
   4   0   9        0.67       -0.78      1.70 o 
 -10   1   9        0.61        2.09      1.50 o 
  -9   1   9        6.79        7.70      1.83 o 
  -8   1   9       21.30       18.01      2.22 o 
  -7   1   9        7.58        7.89      1.63 o 
  -6   1   9        2.39        2.74      1.17 o 
  -5   1   9        0.54        0.39      0.98 o 
  -4   1   9      213.77      204.73      5.41 o 
  -3   1   9       73.41       73.75      2.10 o 
  -2   1   9        1.87        1.53      0.74 o 
  -1   1   9        6.29        7.12      0.97 o 
   0   1   9       84.35       82.84      2.30 o 
   1   1   9        2.27        0.72      1.37 o 
   2   1   9        6.43        4.63      1.96 o 
   3   1   9        0.59        0.85      1.83 o 
 -10   2   9        0.06        0.72      1.37 o 
  -9   2   9       15.32       15.85      2.22 o 
  -8   2   9       59.66       58.98      3.33 o 
  -7   2   9        1.05       -1.47      0.98 o 
  -6   2   9        7.23        6.65      1.50 o 
  -5   2   9       30.41       28.51      2.22 o 
  -4   2   9       33.36       40.32      2.48 o 
  -3   2   9        5.16        5.81      1.24 o 
  -2   2   9        5.60        8.85      0.97 o 
  -1   2   9        0.19        0.62      0.98 o 
   0   2   9        0.09       -0.56      0.75 o 
   1   2   9       29.85       26.49      2.48 o 
   2   2   9       13.81       16.70      2.48 o 
   3   2   9        2.84        0.39      1.83 o 
 -10   3   9        1.22        0.26      1.37 o 
  -9   3   9        0.32       -0.26      1.24 o 
  -8   3   9        4.45        6.00      1.63 o 
  -7   3   9       11.25       11.92      2.15 o 
  -6   3   9       10.40       10.05      1.63 o 
  -5   3   9        4.64        6.52      1.44 o 
  -4   3   9        0.46        0.59      0.98 o 
  -3   3   9        1.44        0.91      1.11 o 
  -2   3   9        0.00       -0.91      0.91 o 
  -1   3   9        4.39        5.15      0.94 o 
   0   3   9       23.45       23.86      1.51 o 
   1   3   9       34.37       37.64      2.81 o 
   2   3   9        1.42       -0.65      1.70 o 
 -10   4   9        0.38        1.11      1.44 o 
  -9   4   9        0.96       -1.44      1.11 o 
  -8   4   9        5.95        6.18      2.25 o 
  -7   4   9        9.75        6.33      1.04 o 
  -6   4   9        2.83        1.24      1.17 o 
  -5   4   9       21.75       27.07      2.22 o 
  -4   4   9       10.71       11.35      1.63 o 
  -3   4   9       16.02       12.92      1.76 o 
  -2   4   9        0.15        0.00      1.04 o 
  -1   4   9        0.00       -1.17      1.04 o 
   0   4   9        0.61       -1.17      1.70 o 
   1   4   9       13.83       16.44      2.35 o 
   2   4   9        9.19        9.53      2.35 o 
 -10   5   9       25.12       29.68      2.74 o 
  -9   5   9       14.89       15.81      1.76 o 
  -8   5   9        0.59        0.39      1.17 o 
  -7   5   9        0.56        0.28      0.88 o 
  -6   5   9        0.87       -0.59      1.04 o 
  -5   5   9       11.80       15.59      1.89 o 
  -4   5   9        2.99        3.59      1.37 o 
  -3   5   9        0.12       -0.91      1.11 o 
  -2   5   9        1.33        4.57      1.50 o 
  -1   5   9        0.17       -0.07      1.37 o 
   0   5   9       10.17        7.89      1.83 o 
 -10   6   9       10.77        8.63      1.53 o 
  -9   6   9        2.97        3.64      1.12 o 
  -8   6   9        0.62       -1.11      0.81 o 
  -7   6   9        0.47       -0.20      0.83 o 
  -6   6   9        6.40        5.68      1.50 o 
  -5   6   9        5.19        6.26      1.50 o 
  -4   6   9        1.40       -0.52      1.11 o 
  -3   6   9        3.24        2.35      1.37 o 
  -2   6   9        0.54       -1.47      0.98 o 
  -1   6   9        1.11        1.96      1.50 o 
   0   6   9       21.05       18.53      2.35 o 
  -9   7   9        0.03       -1.47      0.98 o 
  -8   7   9        0.51        0.03      1.08 o 
  -7   7   9        4.63        3.39      1.44 o 
  -6   7   9       10.16        7.83      1.63 o 
  -5   7   9        0.41        1.57      1.24 o 
  -4   7   9        1.98        0.98      1.30 o 
  -3   7   9        5.30        3.13      1.50 o 
  -2   7   9        0.19        1.44      1.44 o 
  -1   7   9        0.08        0.33      1.57 o 
  -8   8   9        1.81        1.80      1.08 o 
  -7   8   9        0.00       -1.30      1.17 o 
  -6   8   9        2.12        1.44      1.37 o 
  -5   8   9        0.10       -0.46      1.11 o 
  -4   8   9       10.58        9.53      1.89 o 
  -3   8   9       16.29       15.46      2.22 o 
  -6   9   9        0.95        3.72      1.50 o 
  -1  -9  10        0.43        2.94      2.09 o 
   0  -9  10       16.46       19.25      3.00 o 
  -4  -8  10        2.99        0.87      0.93 o 
  -3  -8  10        0.15        0.07      0.82 o 
  -2  -8  10        3.73        4.83      2.09 o 
  -1  -8  10       13.83       18.14      2.81 o 
   0  -8  10       11.50       15.33      2.67 o 
   1  -8  10        0.61        0.98      1.76 o 
  -5  -7  10        0.87        0.47      0.99 o 
  -4  -7  10        0.08        0.31      0.69 o 
  -3  -7  10        1.09        1.26      0.69 o 
  -2  -7  10       17.04       18.35      1.66 o 
  -1  -7  10        0.34        0.33      1.70 o 
   0  -7  10       10.03        9.07      2.22 o 
   1  -7  10        0.05        0.65      1.70 o 
   2  -7  10        0.29       -0.26      1.63 o 
  -6  -6  10        2.22        2.48      1.50 o 
  -5  -6  10        0.02       -0.03      1.01 o 
  -4  -6  10        0.08        0.59      0.97 o 
  -3  -6  10        7.06        8.60      1.27 o 
  -2  -6  10        0.99        0.70      0.90 o 
  -1  -6  10       31.44       37.77      3.20 o 
   0  -6  10       30.59       33.21      3.00 o 
   1  -6  10        6.31        9.66      2.22 o 
   2  -6  10       21.85       20.36      2.61 o 
   3  -6  10        8.98       10.50      2.28 o 
  -7  -5  10        0.16        1.76      1.50 o 
  -6  -5  10        7.60        5.87      1.76 o 
  -5  -5  10        6.20        5.83      1.24 o 
  -4  -5  10        2.95        3.58      1.08 o 
  -3  -5  10       19.75       16.31      2.64 o 
  -2  -5  10       12.14        8.88      1.44 o 
  -1  -5  10       28.84       26.29      2.74 o 
   0  -5  10        9.25        9.13      1.96 o 
   1  -5  10       37.24       30.27      2.81 o 
   2  -5  10        0.00       -0.91      1.50 o 
   3  -5  10        1.13       -0.13      1.63 o 
  -8  -4  10        0.07        0.13      1.30 o 
  -7  -4  10       14.91       15.59      2.35 o 
  -6  -4  10        6.58        7.89      1.83 o 
  -5  -4  10       38.23       35.32      2.00 o 
  -4  -4  10        3.45        3.73      1.60 o 
  -3  -4  10       25.50       32.87      4.11 o 
  -2  -4  10       44.17       45.15      2.03 o 
  -1  -4  10       12.38       13.05      2.02 o 
   0  -4  10       88.57       76.79      3.78 o 
   1  -4  10        8.06        7.37      1.83 o 
   2  -4  10       61.71       59.83      3.59 o 
   3  -4  10       12.74        9.66      2.15 o 
  -8  -3  10        0.07        0.46      1.37 o 
  -7  -3  10       10.43       12.13      2.02 o 
  -6  -3  10       57.39       64.55      4.11 o 
  -5  -3  10        0.07       -0.56      1.47 o 
  -4  -3  10       31.46       32.53      1.86 o 
  -3  -3  10        5.67        6.48      1.13 o 
  -2  -3  10       65.55       64.73      2.35 o 
  -1  -3  10        4.14        2.94      1.44 o 
   0  -3  10       62.38       49.19      3.20 o 
   1  -3  10       10.84       13.50      2.09 o 
   2  -3  10       28.86       28.71      2.74 o 
   3  -3  10        0.02        0.52      1.63 o 
  -9  -2  10        6.16       12.13      2.28 o 
  -8  -2  10        0.22        0.65      1.30 o 
  -7  -2  10        1.84        0.72      1.30 o 
  -6  -2  10        5.02        4.63      1.50 o 
  -5  -2  10       81.61       74.22      2.54 o 
  -4  -2  10      272.95      265.44      4.80 o 
  -3  -2  10       98.78       89.00      2.67 o 
  -2  -2  10       40.40       43.24      1.89 o 
  -1  -2  10        0.10       -0.78      1.08 o 
   0  -2  10        6.99        7.96      1.70 o 
   1  -2  10        2.66        1.96      1.50 o 
   2  -2  10        4.75        3.00      1.76 o 
   3  -2  10       14.32       23.42      2.67 o 
  -9  -1  10        3.72        6.39      1.89 o 
  -8  -1  10       11.55        8.42      1.83 o 
  -7  -1  10        4.75        4.11      1.57 o 
  -6  -1  10        5.26        6.26      1.63 o 
  -5  -1  10        7.96        7.96      1.70 o 
  -4  -1  10      271.38      274.26      6.23 o 
  -3  -1  10       86.62       78.84      3.52 o 
  -2  -1  10      118.74      123.42      2.95 o 
  -1  -1  10       25.98       23.48      1.43 o 
   0  -1  10       49.66       42.99      2.87 o 
   1  -1  10        0.71        1.57      1.50 o 
   2  -1  10        9.13        9.33      2.02 o 
   3  -1  10        2.91        2.35      1.70 o 
  -9   0  10        2.10        0.26      1.44 o 
  -8   0  10       75.97       68.70      3.65 o 
  -7   0  10       11.91        9.59      1.76 o 
  -6   0  10       10.32        8.48      1.70 o 
  -5   0  10        1.37        2.15      1.30 o 
  -4   0  10       50.49       59.50      3.13 o 
  -3   0  10       14.70       13.16      1.27 o 
  -2   0  10       55.28       59.32      2.07 o 
  -1   0  10        1.08        1.09      0.82 o 
   0   0  10        9.71        7.37      1.70 o 
   1   0  10       45.17       38.56      2.81 o 
   2   0  10        8.52        9.79      2.02 o 
  -9   1  10        1.63        0.39      1.37 o 
  -8   1  10       16.34       17.75      2.22 o 
  -7   1  10        0.00        1.50      1.30 o 
  -6   1  10        1.95        2.09      1.30 o 
  -5   1  10       46.81       47.69      2.87 o 
  -4   1  10      158.64      161.47      4.96 o 
  -3   1  10       12.05       19.31      2.02 o 
  -2   1  10        8.25       10.55      1.18 o 
  -1   1  10        2.02        1.93      1.04 o 
   0   1  10       25.26       24.47      2.41 o 
   1   1  10        1.55        3.33      1.76 o 
   2   1  10        6.57        8.61      2.15 o 
 -10   2  10        2.16        2.48      1.63 o 
  -9   2  10        7.78        9.53      2.02 o 
  -8   2  10        4.42        4.04      1.63 o 
  -7   2  10        2.81        2.87      1.44 o 
  -6   2  10       26.65       27.34      2.28 o 
  -5   2  10        2.31        1.11      1.24 o 
  -4   2  10      292.08      303.04      7.18 o 
  -3   2  10        4.83        5.87      1.50 o 
  -2   2  10        2.76        2.54      1.24 o 
  -1   2  10        1.96        1.37      0.88 o 
   0   2  10        4.80        4.44      1.70 o 
   1   2  10        1.07       -0.46      1.44 o 
   2   2  10        2.56        0.52      1.76 o 
 -10   3  10        0.13        0.07      1.44 o 
  -9   3  10        2.28        0.65      1.37 o 
  -8   3  10       13.18       15.66      2.22 o 
  -7   3  10        0.16       -0.33      1.17 o 
  -6   3  10        7.74        8.16      1.70 o 
  -5   3  10        4.57        7.37      1.63 o 
  -4   3  10        3.79        7.05      1.57 o 
  -3   3  10       52.82       52.00      2.81 o 
  -2   3  10       17.73       15.46      1.96 o 
  -1   3  10        9.12       11.09      1.70 o 
   0   3  10        7.16        7.44      1.83 o 
   1   3  10        2.10       -0.46      1.70 o 
  -9   4  10        3.45        3.20      1.57 o 
  -8   4  10        2.44        1.96      1.44 o 
  -7   4  10        1.16       -0.72      1.11 o 
  -6   4  10        0.07        0.33      1.17 o 
  -5   4  10       36.95       31.12      2.48 o 
  -4   4  10       16.45       16.11      2.02 o 
  -3   4  10        0.03        1.70      1.37 o 
  -2   4  10        0.86        2.94      1.37 o 
  -1   4  10       18.86       18.01      2.09 o 
   0   4  10        2.23        0.78      1.44 o 
  -9   5  10       22.59       27.01      2.61 o 
  -8   5  10        0.92       -0.13      0.87 o 
  -7   5  10        0.00       -0.52      1.04 o 
  -6   5  10        5.89        8.87      1.76 o 
  -5   5  10       19.79       25.38      2.35 o 
  -4   5  10        0.07        0.52      1.24 o 
  -3   5  10        0.74        0.20      1.24 o 
  -2   5  10        0.21       -0.85      1.24 o 
  -1   5  10        0.30       -0.46      1.37 o 
  -9   6  10        1.91        1.19      1.76 o 
  -8   6  10        1.69        1.27      0.90 o 
  -7   6  10        1.36        2.09      1.37 o 
  -6   6  10        0.02       -0.07      1.11 o 
  -5   6  10        0.10       -0.20      1.24 o 
  -4   6  10        1.97        2.35      1.50 o 
  -3   6  10        0.70        0.78      1.37 o 
  -2   6  10        0.24        0.52      1.44 o 
  -8   7  10        0.77        1.24      1.30 o 
  -7   7  10        0.77        1.37      1.37 o 
  -6   7  10        6.10        4.18      1.50 o 
  -5   7  10        4.18        5.02      1.57 o 
  -4   7  10        5.27        5.09      1.63 o 
  -3   7  10        0.61       -1.50      1.37 o 
  -4  -7  11        1.22        0.19      2.12 o 
  -3  -7  11        4.55        4.66      1.24 o 
  -2  -7  11        3.38        2.09      1.89 o 
  -1  -7  11        1.11        2.54      1.96 o 
   0  -7  11        0.38        4.50      2.02 o 
  -5  -6  11        0.97        1.48      1.13 o 
  -4  -6  11        9.99       12.84      1.57 o 
  -3  -6  11        0.10       -0.59      0.93 o 
  -2  -6  11        0.67       -0.33      1.57 o 
  -1  -6  11       18.95       14.55      2.41 o 
   0  -6  11        0.55       -0.46      1.57 o 
   1  -6  11        0.03       -0.72      1.57 o 
  -6  -5  11        1.70        2.76      1.16 o 
  -5  -5  11       12.67        9.48      1.42 o 
  -4  -5  11        3.59        3.53      1.24 o 
  -3  -5  11        4.70        5.99      1.16 o 
  -2  -5  11       27.11       27.47      2.94 o 
  -1  -5  11       14.94       16.31      2.41 o 
   0  -5  11        5.47        1.96      1.63 o 
   1  -5  11        0.62        3.78      1.83 o 
  -7  -4  11        0.10       -0.72      1.37 o 
  -6  -4  11        0.00       -0.91      0.94 o 
  -5  -4  11        0.26        0.62      0.95 o 
  -4  -4  11        0.33        0.40      0.92 o 
  -3  -4  11       22.47       21.67      1.83 o 
  -2  -4  11        3.59        5.49      2.35 o 
  -1  -4  11        6.50        3.46      1.76 o 
   0  -4  11        0.52        1.17      1.50 o 
   1  -4  11        0.15       -1.11      1.57 o 
   2  -4  11        4.58        6.92      2.15 o 
  -8  -3  11        0.07        1.37      1.57 o 
  -7  -3  11        0.42        0.07      1.37 o 
  -6  -3  11        0.64       -0.33      1.30 o 
  -5  -3  11        4.67        3.29      1.21 o 
  -4  -3  11        0.90        0.19      0.86 o 
  -3  -3  11        4.00        3.85      1.03 o 
  -2  -3  11       26.41       32.40      2.32 o 
  -1  -3  11       33.70       35.95      3.00 o 
   0  -3  11        3.88        2.61      1.76 o 
   1  -3  11       18.65       20.68      2.61 o 
   2  -3  11        5.76        7.37      2.02 o 
  -8  -2  11        0.26       -1.30      1.30 o 
  -7  -2  11        8.30        7.24      1.89 o 
  -6  -2  11       11.63        9.39      1.89 o 
  -5  -2  11       13.62       13.50      2.02 o 
  -4  -2  11       22.06       18.17      1.54 o 
  -3  -2  11       17.62       14.85      1.43 o 
  -2  -2  11       53.59       49.73      2.06 o 
  -1  -2  11        5.97        4.76      1.57 o 
   0  -2  11       58.68       55.00      3.33 o 
   1  -2  11        0.79        0.98      1.57 o 
   2  -2  11        0.00        0.52      1.70 o 
  -8  -1  11        7.10        7.31      1.83 o 
  -7  -1  11        5.03        3.39      1.63 o 
  -6  -1  11       25.44       26.88      2.48 o 
  -5  -1  11        3.68        2.54      1.37 o 
  -4  -1  11       15.52       21.01      2.22 o 
  -3  -1  11       58.46       59.09      2.24 o 
  -2  -1  11        5.55        7.26      1.10 o 
  -1  -1  11       48.27       47.23      2.94 o 
   0  -1  11       13.27       10.90      2.09 o 
   1  -1  11       21.55       24.92      2.67 o 
  -9   0  11        0.08        1.17      1.50 o 
  -8   0  11        1.72        1.57      1.37 o 
  -7   0  11       21.36       27.40      2.67 o 
  -6   0  11        0.54       -0.85      1.37 o 
  -5   0  11       41.93       44.62      2.94 o 
  -4   0  11       11.32       12.20      1.96 o 
  -3   0  11       53.51       58.98      3.13 o 
  -2   0  11        4.48        5.44      2.90 o 
  -1   0  11       46.40       46.06      2.87 o 
   0   0  11        5.11        8.61      1.96 o 
   1   0  11       16.64       15.46      2.41 o 
  -9   1  11        0.14       -0.78      1.44 o 
  -8   1  11        1.94        1.30      1.50 o 
  -7   1  11        6.96        4.31      1.63 o 
  -6   1  11       39.85       40.38      3.00 o 
  -5   1  11      211.26      207.01      6.13 o 
  -4   1  11       52.40       51.87      3.13 o 
  -3   1  11       26.44       26.94      2.41 o 
  -2   1  11        1.89        5.81      1.50 o 
  -1   1  11        7.08        3.85      1.57 o 
   0   1  11        7.49        8.74      1.96 o 
   1   1  11        1.43       -1.83      1.63 o 
  -9   2  11        4.69        2.54      1.57 o 
  -8   2  11        0.41       -0.78      1.24 o 
  -7   2  11        2.85        4.57      1.70 o 
  -6   2  11       14.62       16.57      2.15 o 
  -5   2  11      114.60      106.99      4.31 o 
  -4   2  11       29.90       29.29      2.61 o 
  -3   2  11       50.89       61.20      3.33 o 
  -2   2  11        9.01        9.79      1.83 o 
  -1   2  11       11.07       11.03      1.76 o 
   0   2  11        0.64       -2.15      1.44 o 
  -9   3  11       27.77       27.73      2.87 o 
  -8   3  11        1.02       -1.17      1.30 o 
  -7   3  11        0.53       -1.66      1.11 o 
  -6   3  11        3.59        5.02      1.70 o 
  -5   3  11       19.57       21.53      2.48 o 
  -4   3  11        9.31       13.18      2.02 o 
  -3   3  11        6.19        5.68      1.70 o 
  -2   3  11        2.37        2.94      1.50 o 
  -1   3  11        1.68        1.37      1.57 o 
  -9   4  11       10.15       10.83      2.15 o 
  -8   4  11        0.33       -0.72      1.30 o 
  -7   4  11        0.96       -0.91      1.17 o 
  -6   4  11        9.23       13.05      2.09 o 
  -5   4  11       29.19       29.62      2.67 o 
  -4   4  11        1.17        0.85      1.44 o 
  -3   4  11        0.85       -0.33      1.24 o 
  -2   4  11        0.68       -0.91      1.37 o 
  -1   4  11        8.22       10.96      2.02 o 
  -8   5  11        0.06        2.48      1.57 o 
  -7   5  11        3.36        3.78      1.50 o 
  -6   5  11        1.05        1.04      1.44 o 
  -4   5  11        3.09        4.50      1.70 o 
  -3   5  11        0.75        4.11      1.70 o 
  -2   5  11        0.34       -0.65      1.44 o 
  -7   6  11        1.00       -0.26      1.17 o 
  -6   6  11        0.24       -0.46      1.17 o 
  -5   6  11        0.55        0.72      1.50 o 
  -4   6  11        5.72        7.89      1.83 o 
  -3  -6  12        0.00       -1.76      1.63 o 
  -2  -6  12        3.90        8.16      2.35 o 
  -5  -5  12        3.57        7.06      1.39 o 
  -4  -5  12        2.09        1.61      1.10 o 
  -3  -5  12        7.68        8.38      1.35 o 
  -2  -5  12        6.72        5.81      2.02 o 
  -1  -5  12        0.47       -0.39      1.63 o 
  -6  -4  12        1.92        1.96      1.44 o 
  -5  -4  12        2.91        2.14      1.27 o 
  -4  -4  12        9.59        9.14      1.38 o 
  -3  -4  12        1.38        0.79      0.95 o 
  -2  -4  12        0.09        0.72      1.57 o 
  -1  -4  12        0.13        2.54      1.70 o 
   0  -4  12        0.08       -2.15      1.44 o 
  -7  -3  12        0.82        1.24      1.57 o 
  -6  -3  12        1.15        1.37      1.37 o 
  -5  -3  12        8.84       12.46      2.09 o 
  -4  -3  12        1.91        1.50      1.01 o 
  -3  -3  12        2.51        3.16      1.17 o 
  -2  -3  12        6.76        8.61      1.89 o 
  -1  -3  12        0.92        0.39      1.50 o 
   0  -3  12        2.14        3.07      1.83 o 
  -7  -2  12        1.76        2.35      1.57 o 
  -6  -2  12       12.86        8.02      1.89 o 
  -5  -2  12        4.67        4.18      1.63 o 
  -4  -2  12        0.52        0.98      1.30 o 
  -3  -2  12       13.69       17.35      1.57 o 
  -2  -2  12        3.18        3.26      1.57 o 
  -1  -2  12        3.65        2.54      1.63 o 
   0  -2  12        0.97       -0.85      1.50 o 
  -8  -1  12        0.59        2.15      1.70 o 
  -7  -1  12        0.23       -0.65      1.37 o 
  -6  -1  12        1.03        1.50      1.57 o 
  -5  -1  12        0.33       -1.86      1.24 o 
  -4  -1  12       12.92       13.24      2.02 o 
  -3  -1  12        8.66        6.72      1.63 o 
  -2  -1  12        2.99        2.09      1.57 o 
  -1  -1  12        1.73        0.91      1.57 o 
   0  -1  12        0.14       -0.72      1.70 o 
  -8   0  12        0.11        1.50      1.63 o 
  -7   0  12        0.09        0.07      1.37 o 
  -6   0  12        6.83        5.68      1.70 o 
  -5   0  12        5.01        2.54      1.57 o 
  -4   0  12        0.70        1.63      1.44 o 
  -3   0  12        3.47        2.35      1.44 o 
  -2   0  12        8.72        9.13      1.70 o 
  -1   0  12        0.01       -1.57      1.50 o 
   0   0  12        4.58        2.41      1.83 o 
  -8   1  12        4.91        3.26      1.76 o 
  -7   1  12        5.96        6.33      1.83 o 
  -6   1  12       12.24       13.31      2.22 o 
  -5   1  12        4.02        2.94      1.70 o 
  -4   1  12        5.68        4.89      1.76 o 
  -3   1  12       26.92       33.34      2.67 o 
  -2   1  12        6.29        6.72      1.83 o 
  -8   2  12        3.16        4.76      1.89 o 
  -7   2  12        6.86        7.89      2.02 o 
  -6   2  12        4.82        5.28      1.89 o 
  -5   2  12        4.35        6.52      1.89 o 
  -4   2  12       37.70       44.17      3.13 o 
  -3   2  12        0.60       -0.07      1.37 o 
  -2   2  12       11.65        8.35      2.02 o 
  -8   3  12        4.48        2.54      1.76 o 
  -7   3  12        0.01       -2.05      1.37 o 
  -6   3  12       15.46       19.77      2.54 o 
  -5   3  12       15.63       12.59      2.22 o 
  -4   3  12       14.62       22.51      2.54 o 
  -3   3  12        0.08        0.33      1.44 o 
  -2   3  12       11.37       10.63      2.09 o 
  -7   4  12       13.14       10.44      2.28 o 
  -5   4  12       19.52       18.27      2.54 o 
  -4   4  12        8.75        9.85      2.15 o 
  -3   4  12        1.02        1.30      1.57 o 
  -4  -3  13        0.01        0.33      1.37 o 
  -3  -3  13        2.06        1.63      1.70 o 
  -5  -2  13        1.90        1.17      1.44 o 
  -4  -2  13       10.13       13.70      2.22 o 
  -6  -1  13        5.12        3.91      1.83 o 
  -5  -1  13        4.52        5.09      1.76 o 
  -4  -1  13        0.00       -0.52      1.37 o 
  -3  -1  13        0.01       -0.07      1.24 o 
  -6   0  13        4.83        6.59      1.89 o 
  -5   0  13        1.67        1.50      1.50 o 
  -4   0  13        1.60        0.52      1.50 o 
  -3   0  13        1.63        1.96      1.57 o 
  -6   1  13        1.40        2.67      1.76 o 
  -5   1  13        0.18       -0.07      1.50 o 
  -4   1  13        2.14        1.44      1.57 o 
  -5   2  13        1.07        2.61      1.76 o 
                                                 
